# Supplementary material for: A Novel Sulfatase for Acesulfame Degradation in Wastewater Treatment Plants as Evidenced from Shinella Strains
Source: Environ Sci Technol. 2024 Oct 7;58(42):18892–902. doi: 10.1021/acs.est.4c02283 (PMC11500405; doi:10.1021/acs.est.4c02283)
Supplement: Supplementary file 2 — es4c02283_si_002.xlsx [file es4c02283_si_002.xlsx]

## Sheet: List of Tables
List of Supplementary Tables
Table S1. Searched shotgun metagenome/metatranscriptome projects related to wastewater, wastewater treatment and wastewater receiving waters
Table S2. Searched shotgun metagenome/metatranscriptome projects related to human gut microbiome
Table S3. Query gene coverage of read alignments per SRA run file
Table S4. Genome comparison of acesulfame-degrading strains Shinella sp. WSC3-e, WSD5-1 and YE25.
Table S5. Coding sequences of the AUP plasmid from Shinella sp. WSC3-e with predicted functions.
Table S6. The 20 most abundant proteins in Shinella sp. WSC3-e when growing with acesulfame
Table S7. Identified proteins in the crude extract proteome of Shinella sp. WSC3-e
Table S8. The 200 most abundant proteins found in SEC fractions
Table S9. SRA datasets of metagenome projects with detection of the Shinella acesulfame sulfatase and ANSA amidase genes

## Sheet: Table_S1
Table S1. Searched shotgun metagenome/metatranscriptome projects related to wastewater, wastewater treatment and wastewater receiving waters.
	Country / Region	NCBI BioProject	Number of SRA files	Data (Gbp)	Year of sampling	Number of sampling sites	number of positive sites for
							SUL_Bo	AMI_Bo	SUL_Sh	AMI_Sh	NCBI project accessions (when re-compiled to a single dataset)
Total			6529	72953.7		1674	295	335	10	11
Africa			284	2649.33		106	1	0	0	0
	Uganda	PRJNA423296	22	151.97	2013	1	0	0	0	0
	Kenya	PRJEB13833	43	377.34	2014	2	0	0	0	0
	Burkina Faso	PRJNA358310	6	38.49	2015	3	0	0	0	0
	Cameroon	PRJNA358310	12	79.4	2015	6	0	0	0	0
	South Africa	PRJNA488089	1	6.8	2015	1	0	0	0	0
	South Africa	PRJNA509305	6	89.15	2015	5	1	0	0	0
	Botswana	PRJEB27054	4	14.6868	2016	1	0	0	0	0
	Chad	PRJEB27054	5	4.83251	2016	1	0	0	0	0
	Cote d'Ivoire	PRJEB27054	3	19	2016	1	0	0	0	0
	Ethiopia	PRJEB27054	1	16.24	2016	1	0	0	0	0
	Gambia	PRJEB27054	1	13.84	2016	1	0	0	0	0
	Ghana	PRJEB27054	1	15.06	2016	1	0	0	0	0
	Kenya	PRJEB27054	4	19.2065	2016	1	0	0	0	0
	Nigeria	PRJEB27054	3	14.38	2016	1	0	0	0	0
	Senegal	PRJEB27054	1	19.53	2016	1	0	0	0	0
	South Africa	PRJEB27054	3	8.06787	2016	1	0	0	0	0
	Tanzania	PRJEB27054	1	17.37	2016	1	0	0	0	0
	Tanzania	PRJEB13831	2	17.74	2016	1	0	0	0	0
	Togo	PRJEB27054	1	24.77	2016	1	0	0	0	0
	Uganda	PRJNA417500	6	64.59	2016	1	0	0	0	0
	Zambia	PRJEB27054	10	75.42	2016	2	0	0	0	0
	Botswana	PRJEB40815	1	14.28	2017	1	0	0	0	0
	Botswana	PRJEB27621	1	14.54	2017	1	0	0	0	0
	Burkina Faso	PRJEB27621	2	23.93	2017	2	0	0	0	0
	Cameroon	PRJEB27621	1	11.95	2017	1	0	0	0	0
	Chad	PRJEB27621	1	14.58	2017	1	0	0	0	0
	Cote d'Ivoire	PRJEB27621	4	54.02	2017	4	0	0	0	0
	Ethiopia	PRJEB27621	1	8.98	2017	1	0	0	0	0
	Ghana	PRJEB27621	3	46.46	2017	3	0	0	0	0
	Kenya	PRJEB27621	1	9.3	2017	1	0	0	0	0
	Malawi	PRJEB27621	4	45.67	2017	4	0	0	0	0
	Mauritius	PRJEB27621	1	12.88	2017	1	0	0	0	0
	Morocco	PRJEB27621	1	9.33	2017	1	0	0	0	0
	Nigeria	PRJEB27621	9	120.78	2017	5	0	0	0	0
	Senegal	PRJEB27621	1	18.01	2017	1	0	0	0	0
	South Africa	PRJEB27621	1	15.67	2017	1	0	0	0	0
	Tanzania	PRJEB27621	3	44.5	2017	3	0	0	0	0
	Togo	PRJEB40815	1	10.33	2017	1	0	0	0	0
	Togo	PRJEB27621	1	11.46	2017	1	0	0	0	0
	Uganda	PRJEB27621	1	12.06	2017	1	0	0	0	0
	Benin	PRJEB40815	1	10.8	2017	1	0	0	0	0
	Cameroon	PRJEB40815	1	12.22	2017	1	0	0	0	0
	Chad	PRJEB40815	1	12.94	2017	1	0	0	0	0
	Ethiopia	PRJEB40815	1	9.03	2017	1	0	0	0	0
	Mauritius	PRJEB40815	1	15.52	2017	1	0	0	0	0
	Morocco	PRJEB40815	1	10.65	2017	1	0	0	0	0
	Mozambique	PRJEB40815	1	10.76	2017	1	0	0	0	0
	South Africa	PRJEB40815	1	17.24	2017	1	0	0	0	0
	Uganda	PRJEB40815	1	14.15	2017	1	0	0	0	0
	Togo	PRJEB40798	1	9.53	2018	1	0	0	0	0
	Botswana	PRJEB40798	1	9.86	2018	1	0	0	0	0
	Cameroon	PRJEB40798	1	14.12	2018	1	0	0	0	0
	Chad	PRJEB40798	1	11.46	2018	1	0	0	0	0
	Morocco	PRJEB40798	1	8.42	2018	1	0	0	0	0
	Mozambique	PRJEB40798	1	12.22	2018	1	0	0	0	0
	Senegal	PRJEB40815	1	4.41	2018	1	0	0	0	0
	Benin	PRJEB40816	1	12.38	2018	1	0	0	0	0
	Botswana	PRJEB40816	1	12.17	2018	1	0	0	0	0
	Burkina Faso	PRJEB40816	1	12.91	2018	1	0	0	0	0
	Kenya	PRJEB40816	1	13.87	2018	1	0	0	0	0
	Morocco	PRJEB40816	1	12.79	2018	1	0	0	0	0
	Nigeria	PRJEB40816	1	14.01	2018	1	0	0	0	0
	Senegal	PRJEB40816	1	10.23	2018	1	0	0	0	0
	Togo	PRJEB40816	1	15.17	2018	1	0	0	0	0
	Uganda	PRJEB40816	1	10.66	2018	1	0	0	0	0
	Benin	PRJEB47975	35	330.58	2019	5	0	0	0	0
	Burkina Faso	PRJEB47975	38	372.7	2019	4	0	0	0	0
	Ghana	PRJEB40798	1	19.11	2019	1	0	0	0	0
	Senegal	PRJEB40798	1	15.76	2019	1	0	0	0	0
	Uganda	PRJEB40798	1	12.57	2019	1	0	0	0	0
	Kenya	PRJNA992979	9	14.48	2022	1	0	0	0	0
West + Central Asia			274	3910.11		48	7	5	0	0
	Saudi Arabia	PRJEB32173	21	266.96	2015	1	1	1	0	0
	Saudi Arabia	PRJEB15519	12	167.97	2015	1	0	0	0	0
	Georgia	PRJEB27054	4	21.45	2016	1	0	0	0	0
	Iran	PRJEB27054	3	18.27	2016	1	0	0	0	0
	Iran	PRJEB13831	2	17.88	2016	1	0	0	0	0
	Israel	PRJEB27054	3	6.49	2016	1	1	0	0	0
	Kazakhstan	PRJEB27054	1	14.78	2016	1	0	0	0	0
	Türkiye	PRJEB27054	3	21.05	2016	1	0	0	0	0
	Georgia	PRJEB27621	1	15.28	2017	1	0	0	0	0
	Iran	PRJEB27621	2	27.64	2017	2	0	0	0	0
	Israel	PRJEB27621	1	17.86	2017	1	1	0	0	0
	Kazakhstan	PRJEB27621	1	9.82	2017	1	0	0	0	0
	Lebanon	PRJEB27621	7	91.36	2017	7	0	0	0	0
	Saudi Arabia	PRJNA516038	4	26.33	2017	1	1	0	0	0
	Saudi Arabia	PRJNA482223	8	11.02	2017	1	0	0	0	0
	Saudi Arabia	PRJEB27621	1	12.35	2017	1	0	0	0	0
	Israel	PRJEB40815	1	12.63	2017	1	0	0	0	0
	Kuwait	PRJEB40815	1	14.1	2017	1	0	0	0	0
	Saudi Arabia	PRJEB40815	1	12.64	2017	1	0	0	0	0
	Qatar	PRJNA793184	1	5.28	2017	1	0	0	0	0
	United Arab Emirates	PRJEB40815	1	10.83	2017	1	0	0	0	0
	Israel	PRJNA526679	8	43	2018	1	1	1	0	0
	Saudi Arabia	PRJEB45516	28	94.54	2018	1	0	0	0	0
	Saudi Arabia	PRJEB33442	12	77.06	2018	1	0	0	0	0
	Saudi Arabia	PRJEB40798	1	18.05	2018	1	0	0	0	0
	Israel	PRJEB40798	1	11.04	2018	1	0	0	0	0
	Türkiye	PRJEB40798	1	13.36	2018	1	0	0	0	0
	United Arab Emirates	PRJEB40798	1	8.84	2018	1	0	0	0	0
	Israel	PRJEB40816	1	18.53	2018	1	0	0	0	0
	Kuwait	PRJEB40816	1	14.44	2018	1	0	0	0	0
	Saudi Arabia	PRJEB40816	1	11.89	2018	1	0	0	0	0
	Türkiye	PRJEB40816	1	13.48	2018	1	0	0	0	0
	United Arab Emirates	PRJEB40816	1	12.42	2018	1	0	0	0	0
	Saudi Arabia	PRJEB45516	32	138.36	2019	1	0	1	0	0
	Israel	PRJNA937258	10	107.38	2020	5	0	0	0	0
	Saudi Arabia	PRJEB49260	72	2381	2020	1	1	1	0	0
	United Arab Emirates	PRJNA1003242	24	144.73	2021	1	1	1	0	0
East Asia			1908	24284.7		421	122	133	4	5
	China	PRJNA432264	6	33.81	2007	1	0	0	0	0
	China	PRJNA484080	1	5.13	2007	1	0	0	0	0
	China	PRJNA432264	10	60.7	2008	1	0	0	0	0
	China	PRJNA484080	2	42.55	2008	1	0	0	0	0
	China	PRJNA432264	12	67.35	2009	1	0	0	0	0
	China	PRJNA484080	2	10.25	2009	1	0	0	0	0
	China	PRJNA432264	12	64.96	2010	1	0	0	0	0
	China	PRJNA484080	2	10.24	2010	1	0	0	0	0
	China	PRJNA192924	1	40.92	2011	1	0	0	0	0
	China	PRJNA171369	1	1.2	2011	1	0	0	0	0
	China	PRJNA432264	12	62.06	2011	1	0	0	0	0
	China	PRJNA302571	5	124.22	2011	2	0	0	0	0
	China	PRJNA602123	2	4.71	2011	1	0	0	0	0
	China	PRJNA484080	7	20.53	2011	2	0	0	0	0
	China	PRJNA484080	2	2.38	2011	1	0	0	0	0
	China	PRJNA233578	3	2.79	2011	1	0	0	0	0
	China	PRJNA273520	2	36.56	2012	1	0	0	0	0
	China	PRJNA432264	11	66.22	2012	1	0	1	0	0
	China	PRJNA239311	1	3.52	2012	1	0	0	0	0
	China	PRJNA450306	10	44.99	2012	1	0	0	0	0
	China	PRJNA193182	2	21.3	2012	2	0	0	0	0
	China	PRJNA194095	3	9.4	2012	1	0	0	0	0
	China	PRJNA484080	16	90.41	2012	5	0	0	0	0
	China	PRJNA295114	2	11.76	2012	1	0	0	0	0
	China	PRJNA233578	6	11.19	2012	2	0	0	0	0
	Japan	PRJDB16117	1	26.14	2013	1	0	0	0	0
	China	PRJNA478263	4	37.17	2013	1	1	0	0	0
	China	PRJNA298467	2	8.6	2013	1	0	1	0	0
	China	PRJNA290846	3	8.93	2013	1	0	0	0	0
	China	PRJNA432264	12	69.72	2013	1	0	0	0	0
	China	PRJNA768953	4	26.45	2013	1	0	0	0	0
	China	PRJNA233578	3	5.59	2013	1	0	0	0	0
	China	PRJNA236430	4	26.68	2013	2	0	0	0	0
	Japan	PRJDB4244	4	200.26	2014	2	0	0	0	0
	Japan	PRJDB16117	2	57.21	2014	1	0	0	0	0
	China	re-complied	3	43.02	2014	1	0	0	0	0	PRJNA340745	PRJNA340743	PRJNA340748
	China	PRJNA320909	1	10.8	2014	1	1	0	0	0
	China	PRJNA556302	24	287.2	2014	2	2	1	0	0
	China	PRJEB13054	2	11.6	2014	1	1	1	0	0
	China	PRJNA432264	11	55.92	2014	1	0	1	0	0
	China	PRJNA509305	52	625.32	2014	40	18	13	0	0
	Taiwan	PRJNA509305	4	56.24	2014	3	1	1	0	0
	Japan	PRJNA340761	1	18.53	2015	1	0	0	0	0
	Japan	re-compiled	23	321.15	2015	6	1	2	0	0	PRJNA340756	PRJNA340758	PRJNA340760	PRJNA340759	PRJNA340761	PRJNA340762	PRJNA340763	PRJNA340764	PRJNA340766	PRJNA340765	PRJNA340769	PRJNA340770	PRJNA340768	PRJNA340767	PRJNA340505	PRJNA340507	PRJNA340506	PRJNA444713	PRJNA444706	PRJNA444711	PRJNA444710	PRJNA444705	PRJNA340757
	Taiwan	PRJNA406858	6	381.64	2015	3	3	3	0	0
	China	PRJNA432264	12	64.9	2015	1	1	1	0	0
	China	PRJNA447890	1	40.64	2015	1	0	0	0	0
	China	re-compiled	4	63.63	2015	1	0	0	0	0	PRJNA340749	PRJNA340744	PRJNA340746	PRJNA340747	PRJNA340750
	China	PRJNA556302	24	311.02	2015	2	1	2	0	0
	China	PRJEB14205	2	11.54	2015	1	0	1	0	0
	China	PRJNA381906	6	49.2	2015	1	0	0	0	0
	China	PRJNA450161	5	57.3	2015	1	0	0	0	0
	China	PRJEB14230	2	11.71	2015	1	1	0	0	0
	China	PRJNA352327	3	16.03	2015	1	1	1	0	0
	China	re-compiled	2	30.95	2015	1	0	0	0	0	PRJNA340508	PRJNA340509
	China	PRJNA376229	4	22.7	2015	1	1	1	0	0
	South Korea	PRJNA506137	5	78.5	2016	2	0	0	0	0
	South Korea	PRJNA658184	19	327.61	2016	4	0	0	0	0
	China	PRJNA693982	20	195.31	2016	3	0	0	0	0
	China	PRJNA432264	4	63.6	2016	1	0	0	0	0
	China	PRJNA342272	4	10.44	2016	1	0	0	0	0
	China	PRJNA376229	4	15.52	2016	1	1	1	0	0
	China	PRJNA445626	2	58.44	2016	1	0	0	0	0
	China	PRJNA798539	6	41.5	2016	1	1	0	0	0
	China	PRJNA687059	27	246.39	2016	2	2	2	0	0
	China	PRJNA533986	18	148.5	2016	1	0	0	0	0
	China	PRJEB27054	1	15.81	2016	1	0	1	0	0
	China	PRJEB13831	1	18.86	2016	1	0	0	0	0
	South Korea	PRJNA506137	6	115.44	2017	3	0	0	0	0
	South Korea	PRJNA658184	19	366.85	2017	5	0	0	0	0
	China	PRJNA505617	12	150.95	2017	3	1	1	0	0
	China	PRJNA556302	9	153.42	2017	9	3	4	0	0
	China	PRJNA432264	9	109.68	2017	1	0	1	0	0
	China	PRJEB27621	1	16.93	2017	1	0	0	0	0
	China	PRJNA630825	9	95.51	2017	3	3	2	0	0
	China	PRJNA798539	16	127.53	2017	2	0	1	0	0
	China	PRJNA591725	27	401.47	2017	3	0	0	0	0
	China	PRJNA563508	99	1600	2017	2	0	0	0	0
	China	PRJNA533986	72	594	2017	1	1	1	0	0
	China	PRJEB27621	1	15.45	2017	1	1	1	0	0
	Japan	PRJEB27621	1	15.35	2017	1	0	0	0	0
	Japan	PRJDB6962	9	19.84	2017	9	1	0	0	0
	South Korea	PRJEB27621	1	11.62	2017	1	0	0	0	0
	Taiwan	PRJEB27621	1	16.85	2017	1	0	0	0	0
	China	PRJEB40815	1	11.43	2017	1	1	0	0	0
	China	PRJEB40815	1	14.83	2017	1	1	0	0	0
	Japan	PRJEB40815	1	16.35	2017	1	0	0	0	0
	Taiwan	PRJEB40815	1	10.93	2017	1	0	0	0	0
	Taiwan	PRJNA862642	2	40.38	2017	1	0	0	0	0
	China	PRJNA649309	12	139.85	2017	4	1	3	0	0
	South Korea	PRJNA506137	6	109.58	2018	2	1	1	0	0
	South Korea	PRJNA658184	19	318.73	2018	4	0	0	0	0
	Japan	PRJDB11261	3	18.28	2018	1	0	0	0	0
	Japan	PRJDB9350	3	21.78	2018	1	0	0	0	0
	Japan	PRJDB6962	18	10.0936	2018	9	0	1	0	0
	Taiwan	PRJEB40798	1	12.86	2018	1	0	1	0	0
	China	PRJNA627084	1	111.23	2018	1	0	0	0	0
	China	PRJNA432264	3	35.05	2018	1	0	0	0	0
	China	PRJNA675192	6	36.32	2018	3	0	0	0	0
	China	PRJNA883940	10	49.34	2018	1	1	1	0	0
	China	PRJNA798539	24	159.42	2018	2	0	2	0	0
	China	PRJNA687059	27	249.47	2018	2	1	1	0	0
	China	PRJNA573903	3	53.36	2018	1	0	0	0	0
	Japan	PRJEB40816	1	11.89	2018	1	0	0	0	0
	Taiwan	PRJEB40816	1	13.52	2018	1	0	0	0	0
	China	PRJNA807135	2	32.16	2019	1	1	1	0	0
	South Korea	PRJNA506137	10	214.65	2019	5	0	0	0	0
	South Korea	PRJNA784332	2	29.87	2019	1	0	0	0	0
	Japan	PRJDB11261	13	76.89	2019	4	1	0	0	0
	Japan	PRJDB9350	13	86.69	2019	4	1	0	0	0
	Japan	PRJDB9351	18	102.59	2019	1	1	1	0	0
	Japan	PRJDB6962	9	15.0114	2019	9	0	2	0	0
	Japan	PRJDB9353	9	56.22	2019	1	1	1	0	0
	Japan	PRJDB13037	1	41.3	2019	1	1	1	0	0
	Japan	PRJDB14461	90	3158	2019	1	1	1	0	0
	China	PRJNA728386	2	24.87	2019	2	0	0	0	0
	China	PRJNA648801	2	513.53	2019	1	1	1	0	0
	China	PRJNA847265	13	105.39	2019	13	3	3	0	0
	China	PRJNA675192	18	115.73	2019	3	0	0	0	0
	China	PRJNA715836	2	15.27	2019	1	0	0	0	0
	China	PRJNA715670	2	16.27	2019	1	1	1	0	0
	China	PRJNA798539	8	61.76	2019	2	0	0	0	0
	China	PRJNA704102	6	40.26	2019	1	1	1	0	0
	China	PRJNA906478	5	77.43	2019	5	0	1	0	0
	China	PRJNA1035168	2	14.22	2019	1	0	0	0	0
	South Korea	PRJNA842158	5	31.33	2019	1	0	0	0	0
	China	PRJNA1035168	3	19.52	2020	1	0	1	0	0
	South Korea	PRJNA789121	4	52.76	2020	1	0	0	0	0
	Japan	PRJDB14853	2	15.78	2020	2	0	1	0	0
	Japan	PRJDB13037	2	74.41	2020	1	1	1	0	0
	Japan	PRJDB13306	2	92.22	2020	1	0	0	0	0
	China	PRJNA876047	4	36.22	2020	1	0	1	1	1
	China	PRJNA1050755	66	580.61	2020	9	0	1	0	0
	China	PRJNA759649	4	56.88	2020	1	1	1	0	0
	China	PRJNA857474	6	65.91	2020	3	2	2	0	0
	China	PRJNA759287	2	28.25	2020	1	1	1	0	0
	China	PRJNA698455	4	31.96	2020	1	0	1	0	0
	China	PRJNA713939	4	62.45	2020	1	1	1	0	0
	China	PRJNA824635	9	67.87	2020	1	0	1	0	0
	China	PRJNA824545	6	55.5	2020	2	1	2	0	0
	China	PRJNA796130	6	43.59	2020	2	0	2	0	0
	China	PRJNA737178	3	23.82	2020	1	0	0	0	0
	China	PRJNA715836	4	29.84	2020	1	1	0	0	0
	China	PRJNA715670	5	38.16	2020	1	0	1	0	0
	China	PRJNA774511	72	534.21	2020	6	1	3	0	0
	China	recompiled	2	28.26	2020	1	1	1	0	0	PRJNA833914	PRJNA833888
	China	PRJNA772520	8	130.5	2020	1	1	1	0	0
	China	PRJNA719699	10	63.68	2020	1	0	1	0	0
	Japan	PRJDB14853	8	75.44	2021	6	1	1	0	0
	Japan	PRJDB13306	2	98.99	2021	1	0	0	0	0
	Japan	PRJDB17464	3	28.26	2021	1	0	0	0	0
	China	PRJNA925704	18	226.86	2021	3	2	3	0	0
	China	PRJNA876047	12	108.83	2021	3	3	2	1	1
	China	PRJNA988425	11	86.19	2021	1	0	1	1	1
	China	PRJNA792630	3	22	2021	1	0	1	0	0
	China	PRJNA838067	5	45.71	2021	1	1	1	0	0
	China	PRJNA824545	11	73.25	2021	3	1	1	0	1
	China	PRJNA764378	6	50.38	2021	1	1	1	0	0
	China	PRJNA736202	9	71.32	2021	1	1	1	0	0
	China	PRJNA815463	7	531.12	2021	1	1	1	0	0
	China	PRJNA768840	3	21.03	2021	1	0	0	0	0
	China	PRJNA787318	3	84.68	2021	2	0	0	0	0
	China	PRJNA1065496	12	135.12	2021	1	1	0	0	0
	China	PRJNA919155	8	281.56	2021	1	1	1	0	0
	China	PRJNA923588	6	112.17	2021	2	2	2	0	0
	China	PRJNA771771	13	214.4	2021	1	0	0	0	0
	China	PRJNA1046383	36	254.33	2021	12	8	6	0	0
	China	PRJNA770854	12	161	2021	2	0	0	0	0
	China	PRJNA860773	9	109.98	2021	1	1	1	0	0
	Japan	PRJDB15016	2	66.12	2021	1	1	0	0	0
	North Korea	PRJNA860773	5	42.85	2021	1	0	0	0	0
	China	PRJNA1021368	21	149	2021	1	1	1	0	0
	Japan	PRJDB13386	3	93.72	2022	1	0	0	0	0
	Japan	PRJDB17171	2	18	2022	1	0	0	0	0
	China	PRJNA989503	30	313.78	2022	5	0	0	0	0
	China	PRJNA1029465	24	394.39	2022	1	1	1	0	0
	China	PRJNA866331	20	269.05	2022	1	1	1	0	0
	China	PRJNA919155	6	273.03	2022	1	1	1	0	0
	China	PRJNA1099934	6	103.4	2022	1	1	1	0	0
	China	PRJNA857874	1	20	2022	1	0	0	0	0
	China	PRJNA1058986	2	16.01	2022	1	0	0	0	0
	China	PRJNA1015110	1	8.12	2022	1	0	0	0	0
	China	PRJNA965910	8	51.54	2022	1	1	1	0	0
	China	PRJNA985882	2	13.6	2022	1	1	0	0	0
	China	PRJNA939559	3	50.15	2022	1	1	1	0	0
	China	PRJNA862690	15	116.28	2022	1	0	0	0	0
	China	PRJNA1014556	12	80.23	2022	1	1	0	0	0
	China	PRJNA854743	3	20.82	2022	1	1	1	0	0
	China	PRJNA972170	4	56.61	2022	1	1	1	0	0
	China	PRJNA1033037	30	362.36	2022	5	0	0	0	0
	China	PRJNA923588	6	109.92	2022	2	2	2	0	0
	China	PRJNA1053627	13	86.31	2022	1	0	0	0	0
	China	PRJNA1021786	11	122.5	2023	1	1	1	0	0
	China	PRJNA1084714	3	21.49	2023	1	1	1	0	0
	China	PRJNA1086105	6	41.96	2023	1	1	1	0	0
	China	PRJNA956996	3	95.24	2023	1	0	0	1	1
	China	PRJNA1101102	7	53.58	2023	1	1	1	0	0
	China	PRJNA965910	2	14.35	2023	1	1	1	0	0
	China	PRJNA1066223	2	12.2	2023	1	0	0	0	0
	China	PRJNA1077340	15	125.66	2023	5	0	0	0	0
	China	PRJNA1015110	2	18.86	2023	1	0	0	0	0
	China	PRJNA1050755	4	283.16	2023	1	0	0	0	0
	China	PRJNA1062047	18	250	2023	1	0	0	0	0
	China	PRJNA1068586	10	92	2023	1	0	0	0	0
	China	PRJNA1067729	5	130.84	2023	1	1	0	0	0
	China	PRJNA1059292	8	57	2023	1	0	1	0	0
	China	PRJNA1035837	8	56.02	2023	1	0	0	0	0
	China	PRJNA1077258	3	31.82	2023	1	0	0	0	0
	China	PRJNA1033785	2	31.64	2023	1	0	0	0	0
	China	PRJNA1101102	6	53.03	2024	1	0	0	0	0
	China	PRJNA1107781	6	40.63	2024	1	1	1	0	0
Southeast Asia			274	4387.31		68	7	10	0	0
	Singapore	PRJNA226633	4	884.12	2010	1	0	0	0	0
	Singapore	PRJNA226633	6	614.87	2011	1	0	0	0	0
	Singapore	PRJNA731554	20	311.74	2014	1	1	1	0	0
	Singapore	PRJNA509305	3	37.41	2014	3	1	0	0	0
	Singapore	PRJNA317285	4	90.84	2014	1	0	0	0	0
	Singapore	PRJNA389377	26	75.84	2014	1	0	1	0	0
	Singapore	PRJNA377913	2	4.92	2014	1	0	0	0	0
	Singapore	PRJNA731554	4	65.2	2015	1	0	1	0	0
	Singapore	PRJNA320780	30	237.86	2015	1	0	0	0	0
	Cambodia	PRJEB27054	1	12.59	2016	1	0	0	0	0
	Malaysia	PRJEB27054	5	19.95	2016	1	0	0	0	0
	Malaysia	PRJEB13831	2	18.04	2016	1	0	0	0	0
	Singapore	PRJNA438174	12	349.98	2016	6	0	1	0	0
	Singapore	PRJEB27054	3	13.28	2016	1	0	0	0	0
	Viet Nam	PRJEB27054	1	18.77	2016	1	0	0	0	0
	Cambodia	PRJEB27621	1	15.06	2017	1	0	0	0	0
	Malaysia	PRJEB27621	6	81.87	2017	6	0	0	0	0
	Philippines	PRJEB27621	1	15.64	2017	1	0	0	0	0
	Singapore	PRJNA438174	12	483.77	2017	6	1	0	0	0
	Singapore	PRJNA715054	1	31.93	2017	1	0	1	0	0
	Singapore	PRJNA807832	4	73.09	2017	1	0	0	0	0
	Singapore	PRJEB27621	1	11.8	2017	1	0	0	0	0
	Thailand	PRJEB27621	2	27.43	2017	2	0	0	0	0
	Viet Nam	PRJEB27621	1	13.95	2017	1	0	0	0	0
	Cambodia	PRJEB40815	1	18.37	2017	1	0	0	0	0
	Viet Nam	PRJEB40815	1	10.8	2017	1	0	0	0	0
	Philippines	PRJEB40815	1	13.02	2017	1	0	0	0	0
	Singapore	PRJNA807832	8	119.07	2018	1	0	0	0	0
	Thailand	PRJEB40816	1	10.18	2018	1	1	1	0	0
	Thailand	PRJEB40798	1	11.29	2018	1	0	0	0	0
	Thailand	PRJNA996624	16	71.73	2018	1	0	1	0	0
	Cambodia	PRJEB40816	1	10.21	2018	1	0	0	0	0
	Viet Nam	PRJEB40816	1	11.57	2018	1	0	0	0	0
	Singapore	PRJEB40798	1	18.66	2019	1	0	0	0	0
	Singapore	PRJNA750571	16	99.53	2019	4	0	0	0	0
	Thailand	PRJNA996624	57	241.59	2019	1	1	1	0	0
	Cambodia	PRJEB40798	1	12.79	2019	1	0	0	0	0
	Malaysia	PRJNA693629	12	79.77	2020	6	1	0	0	0
	Philippines	PRJNA823379	4	148.78	2021	4	1	2	0	0
South Asia			117	833.69		48	0	0	0	0
	India	PRJNA488992	6	43.83	2013	6	0	0	0	0
	India	PRJNA257236	5	5.3	2013	1	0	0	0	0
	India	PRJEB27054	3	22.63	2016	1	0	0	0	0
	Pakistan	PRJEB27054	1	16.13	2016	1	0	0	0	0
	Sri Lanka	PRJEB27054	1	17.58	2016	1	0	0	0	0
	Nepal	PRJEB27054	1	14.74	2016	1	0	0	0	0
	India	PRJEB27621	2	25.13	2017	2	0	0	0	0
	Pakistan	PRJEB27621	2	27.14	2017	2	0	0	0	0
	Sri Lanka	PRJEB27621	5	53.71	2017	5	0	0	0	0
	Bangladesh	PRJEB27621	1	13.42	2017	1	0	0	0	0
	Nepal	PRJEB27621	1	13.99	2017	1	0	0	0	0
	Bangladesh	PRJEB40815	1	12.85	2017	1	0	0	0	0
	Pakistan	PRJEB40815	1	11.29	2017	1	0	0	0	0
	India	PRJNA672704	6	47.15	2018	3	0	0	0	0
	Bangladesh	PRJEB40798	1	13.47	2018	1	0	0	0	0
	Bangladesh	PRJEB40816	1	13.74	2018	1	0	0	0	0
	India	PRJNA624319	34	208.56	2019	5	0	0	0	0
	India	PRJNA682952	1	8.11	2019	1	0	0	0	0
	India	PRJEB38014	34	202.97	2019	4	0	0	0	0
	India	PRJNA682952	3	25.26	2020	3	0	0	0	0
	India	PRJNA1008397	3	22.27	2020	3	0	0	0	0
	India	PRJNA860586	2	5.11	2022	1	0	0	0	0
	Bangladesh	PRJNA1073071	1	4.01	2022	1	0	0	0	0
	India	PRJNA845118	1	5.3	2022	1	0	0	0	0
Oceania			69	901.425		25	3	4	0	0
	Australia	PRJNA231881	2	25.26	2008	1	0	0	0	0
	Australia	PRJNA254356	8	194.91	2011	1	0	0	0	0
	Australia	PRJNA254356	1	9.81	2011	1	0	0	0	0
	Australia	PRJNA254356	1	8.39	2012	1	0	0	0	0
	Australia	PRJNA205076	2	13.78	2012	1	0	0	0	0
	Australia	PRJNA254356	1	11.03	2012	1	0	0	0	0
	Australia	PRJNA509305	11	163.99	2014	4	2	3	0	0
	New Zealand	PRJNA509305	3	63.57	2014	3	0	0	0	0
	Australia	PRJNA398302	3	37.75	2015	1	0	0	0	0
	Australia	PRJEB13831	12	55.6253	2016	3	0	0	0	0
	New Zealand	PRJEB13831	1	20.83	2016	1	0	0	0	0
	Australia	PRJEB27621	3	47.47	2017	3	0	0	0	0
	New Zealand	PRJEB27621	1	9.39	2017	1	0	0	0	0
	New Zealand	PRJEB40815	1	9.96	2017	1	0	0	0	0
	New Zealand	PRJEB40798	1	28.49	2018	1	0	0	0	0
	New Zealand	PRJNA904380	18	201.17	2019	1	1	1	0	0
North America			1465	15676.5		335	55	66	3	4
	USA	PRJNA365858	1	15.3	2005	1	0	0	0	0
	USA	PRJNA365859	1	14.9	2007	1	0	0	0	0
	USA	PRJNA29421	1	0.0984	2007	1	0	0	0	0
	USA	re-complied	6	219.69	2007	6	0	0	0	0	PRJNA366171	PRJNA366173	PRJNA366174	PRJNA366170	PRJNA366169	PRJNA366172
	USA	PRJNA365860	1	15.2	2008	1	0	0	0	0
	USA	PRJNA312466	1	19.2	2009	1	0	0	0	0
	USA	PRJNA365861	1	14.3	2009	1	0	0	0	0
	Canada	PRJEB30654	6	59.56	2010	1	0	0	0	0
	USA	re-complied	2	27.9	2010	1	0	0	0	0	PRJNA365863	PRJNA365862
	USA	PRJNA312681	3	36.18	2010	1	0	0	0	0
	USA	PRJNA312680	1	7.29	2010	1	0	0	0	0
	USA	PRJNA203656	1	36.18	2010	1	0	0	0	0
	USA	PRJNA814317	14	21.19	2011	2	0	0	0	0
	USA	PRJNA312682	2	24.73	2011	1	0	0	0	0
	USA	PRJNA365864	1	16.5	2011	1	0	0	0	0
	USA	PRJNA362960	4	375.64	2011	1	0	0	0	0
	USA	PRJNA801794	6	54.76	2012	6	0	0	0	0
	USA	PRJNA354077	3	22.15	2012	1	0	0	0	0
	USA	PRJNA322301	1	1.17	2012	1	0	0	0	0
	USA	PRJNA308495	6	469	2012	1	0	0	0	0
	USA	PRJNA365865	1	14.1	2012	1	0	0	0	0
	USA	PRJNA817211	3	44.8	2013	1	0	0	0	0
	USA	PRJNA801794	12	99.78	2013	6	0	0	0	0
	USA	re-compiled	4	40.29	2013	1	0	0	0	0	PRJNA365868	PRJNA365866
	USA	PRJNA286671	12	39.28	2013	1	1	1	0	0
	USA	PRJNA797469	3	83.51	2013	1	0	0	0	0
	USA	PRJNA366160	1	52.5	2013	1	0	0	0	0
	USA	PRJNA343219	2	4.99	2013	1	0	0	0	0
	USA	PRJNA509633	1	13.28	2013	1	0	0	0	0
	USA	PRJNA236782	2	10.53	2013	2	1	1	0	0
	USA	PRJNA365867	1	14.2	2013	1	0	0	0	0
	USA	PRJNA377913	2	4.35	2013	1	0	0	0	0
	Canada	PRJNA529711	13	139	2014	1	0	0	0	0
	Canada	PRJNA482680	6	64.58	2014	2	0	0	0	0
	Canada	PRJNA361142	4	158.82	2014	1	0	1	0	0
	Canada	PRJNA509305	4	45.6	2014	1	0	0	0	0
	USA	PRJNA509305	72	762.82	2014	44	11	18	0	0
	USA	PRJEB28033	16	86.36	2014	16	0	0	0	0
	USA	PRJNA817211	5	72.5	2014	2	0	0	0	0
	USA	re-complied	3	41.5	2014	1	0	0	0	0	PRJNA340501	PRJNA340499	PRJNA340500
	USA	re-complied	2	25.5	2014	1	1	0	0	0	PRJNA340788	PRJNA340787
	USA	PRJNA509633	1	39.81	2014	1	0	0	0	0
	USA	re-complied	6	257.77	2014	1	0	0	0	0	PRJNA365871	PRJNA365870	PRJNA365872	PRJNA365875	PRJNA365873	PRJNA365874
	USA	re-complied	15	193.19	2014	4	1	1	0	0	PRJNA340775	PRJNA340777	PRJNA340776	PRJNA340787	PRJNA340788	PRJNA444695	PRJNA444694	PRJNA340497	PRJNA444692	PRJNA340500	PRJNA340499	PRJNA340501	PRJNA444701	PRJNA444700	PRJNA444702
	USA	re-complied	21	384	2014	1	2	0	0	0	PRJNA367173	PRJNA367172	PRJNA367171	PRJNA367168	PRJNA367169	PRJNA367167	PRJNA367170	PRJNA367174	PRJNA367175	PRJNA367176	PRJNA367177	PRJNA367178	PRJNA367179	PRJNA367180	PRJNA367181	PRJNA367182	PRJNA367183	PRJNA367184	PRJNA367185	PRJNA367186	PRJNA367187
	USA	PRJNA377913	6	15.61	2014	3	1	0	0	0
	USA	PRJNA817211	1	13.27	2015	1	0	0	0	0
	USA	PRJNA286671	8	17.83	2015	1	0	0	0	0
	USA	PRJNA509633	2	78.06	2015	1	0	0	0	0
	USA	re-complied	54	593	2015	11	0	0	0	0	PRJNA340754	PRJNA340753	PRJNA340771	PRJNA340774	PRJNA340785	PRJNA340773	PRJNA340784	PRJNA340755	PRJNA340783	PRJNA340772	PRJNA365422	PRJNA365419	PRJNA365417	PRJNA365421	PRJNA365418	PRJNA365420	PRJNA365423	PRJNA365424	PRJNA365426	PRJNA365425	PRJNA365428	PRJNA365427	PRJNA365429	PRJNA365430	PRJNA405869	PRJNA405870	PRJNA405873	PRJNA405872	PRJNA405874	PRJNA405875	PRJNA405871	PRJNA405876	PRJNA405877	PRJNA405878	PRJNA405879	PRJNA405880	PRJNA405882	PRJNA405881	PRJNA405883
	USA	PRJNA343219	2	16.94	2015	1	0	0	0	0
	USA	PRJNA511011	3	27.61	2015	1	1	1	0	0
	USA	PRJNA377913	2	3.79	2015	2	0	0	0	0
	Canada	PRJNA902729	1	16.15	2016	1	0	0	0	0
	Canada	PRJEB30654	8	67.34	2016	1	1	1	0	0
	Canada	PRJEB13831	15	93.1624	2016	4	0	0	0	0
	USA	PRJEB27054	40	191.95	2016	7	0	1	0	0
	USA	PRJNA384661	1	59.4	2016	1	0	0	0	0
	USA	PRJNA384660	1	56.9	2016	1	0	0	0	0
	USA	PRJNA530189	6	76.41	2016	1	0	1	0	0
	USA	PRJNA511011	3	47.63	2016	1	0	0	0	0
	USA	PRJNA415974	92	514.84	2016	18	1	2	0	0
	Barbados	PRJEB27621	2	38.67	2017	1	0	1	0	0
	Canada	PRJNA902729	9	148.74	2017	1	0	0	0	0
	Canada	PRJEB27621	5	67.34	2017	5	0	0	0	0
	Canada	PRJNA952735	12	65.57	2017	1	1	1	0	0
	Guatemala	PRJEB27621	1	10.31	2017	1	0	0	0	0
	Haiti	PRJNA487829	6	11.08	2017	6	0	0	0	0
	Nicaragua	PRJEB27621	4	62.92	2017	3	0	0	0	0
	Saint Lucia	PRJEB27621	2	27.16	2017	1	0	0	0	0
	USA	PRJEB27621	8	111.28	2017	8	0	0	0	0
	USA	PRJNA743546	12	256	2017	2	0	0	0	0
	USA	PRJNA683044	6	71.15	2017	1	0	1	0	0
	USA	PRJNA552823	18	182	2017	15	10	11	0	0
	Greenland	PRJEB40815	1	13.62	2017	1	0	0	0	0
	Guatemala	PRJEB40815	1	13.94	2017	1	0	0	0	0
	Nicaragua	PRJEB40815	1	16.85	2017	1	0	0	0	0
	Canada	PRJNA902729	4	66.79	2018	1	0	0	0	0
	Canada	PRJNA952735	36	211.87	2018	1	1	1	0	0
	Haiti	PRJNA487829	15	51.34	2018	5	0	1	0	0
	Mexico	PRJNA508542	5	4.24	2018	1	0	0	0	0
	Canada	PRJNA600216	34	125.46	2018	9	0	0	0	0
	USA	PRJNA683044	16	183.5	2018	1	1	1	0	0
	USA	PRJNA669820	16	118.16	2018	2	1	0	0	0
	USA	PRJNA593594	1	37.7	2018	1	0	0	0	0
	USA	PRJNA626373	24	296	2018	8	2	3	0	0
	Greenland	PRJEB40798	1	8.92	2018	1	0	0	0	0
	Guatemala	PRJEB40798	1	14.27	2018	1	0	0	0	0
	Barbados	PRJEB40816	2	31.86	2018	2	0	0	0	0
	Greenland	PRJEB40816	1	17.89	2018	1	0	0	0	0
	Canada	PRJNA768945	20	32.9	2019	1	0	0	0	0
	USA	PRJNA872498	1	43.04	2019	1	0	0	0	0
	USA	PRJNA662915	5	46.37	2019	5	0	0	0	0
	USA	PRJNA669820	58	334.33	2019	2	1	2	0	0
	Canada	PRJNA807537	3	50	2020	1	0	0	0	0
	USA	PRJNA661613	7	45.25	2020	4	0	0	0	0
	USA	PRJNA872498	2	82.75	2020	2	1	1	0	0
	Canada	PRJNA768945	9	10.93	2020	1	0	1	0	0
	Mexico	PRJNA807808	14	38.9	2020	2	1	2	1	1
	USA	PRJNA875025	188	304	2020	1	0	0	0	0
	USA	PRJNA729801	22	106.14	2020	1	0	0	0	0
	USA	PRJNA842493	1	42.66	2020	1	0	0	0	0
	USA	PRJNA1050761	32	342.62	2021	1	1	1	0	0
	USA	PRJNA874490	7	97.58	2021	1	1	0	0	0
	USA	PRJNA812772	12	142.7	2021	1	0	0	0	0
	USA	PRJNA1095031	30	2840	2021	1	1	1	0	0
	Mexico	PRJNA983699	7	24.12	2021	3	1	0	1	1
	Mexico	PRJNA889081	3	24.18	2021	1	1	1	0	0
	Mexico	PRJNA886712	7	25.78	2021	3	0	0	0	0
	USA	PRJNA858821	27	821.03	2021	16	1	1	0	1
	USA	PRJNA729801	160	937.22	2021	3	0	0	0	0
	USA	PRJNA1029234	1	92.5	2021	1	1	1	0	0
	USA	PRJNA908221	6	320.82	2021	1	1	1	0	0
	USA	PRJNA1023964	42	243.1	2021	12	6	6	0	0
	USA	PRJNA1061305	29	238.76	2022	1	0	0	0	0
	Mexico	PRJNA1113194	4	43.28	2023	1	1	0	1	1
	Canada	PRJNA1030775	5	47.02	2023	4	0	0	0	0
South America			350	1524.8		125	8	8	0	0
	Argentina	PRJNA288131	6	22.51	2008	3	0	0	0	0
	Argentina	PRJNA288131	4	17.15	2009	2	0	0	0	0
	Argentina	PRJNA288131	2	9.36	2010	1	0	0	0	0
	Brazil	SRP011943	2	0.2469	2010	2	0	0	0	0
	Argentina	PRJNA288131	6	22.34	2011	3	0	0	0	0
	Brazil	PRJNA847065	1	1.37	2011	1	0	0	0	0
	Colombia	PRJNA483870	1	0.96033	2011	1	0	0	0	0
	Argentina	PRJNA484416	2	4.54	2012	1	0	0	0	0
	Brazil	PRJNA847065	1	1.02	2012	1	0	0	0	0
	Peru	PRJNA300541	40	23.038	2012	9	0	0	0	0
	Argentina	PRJNA288131	2	9.04	2012	1	0	0	0	0
	Argentina	PRJNA508305	6	60.04	2013	2	0	0	0	0
	Argentina	PRJNA484416	22	50.2	2013	1	0	0	0	0
	Peru	PRJNA300541	28	21.7945	2013	9	0	0	0	0
	Argentina	PRJNA288131	4	15.43	2013	2	1	0	0	0
	Uruguay	PRJNA589253	1	4.82	2013	1	0	0	0	0
	Colombia	PRJNA483870	1	1.18	2013	1	0	0	0	0
	Argentina	PRJNA484416	21	50.06	2014	1	1	0	0	0
	Brazil	PRJNA395784	3	14.18	2014	1	0	0	0	0
	Uruguay	PRJNA589253	1	4.4	2014	1	0	0	0	0
	Argentina	PRJNA484416	14	17.15	2015	1	1	1	0	0
	Brazil	PRJNA395784	1	5.99	2015	1	0	0	0	0
	Brazil	PRJNA509305	9	141.09	2015	3	1	2	0	0
	Chile	PRJNA509305	6	74.85	2015	1	1	1	0	0
	Colombia	PRJNA509305	3	21.48	2015	2	0	0	0	0
	Uruguay	PRJNA589253	1	26.43	2015	1	0	0	0	0
	Uruguay	PRJNA509305	3	52.15	2015	2	0	1	0	0
	Colombia	PRJEB22915	5	5.01	2015	5	0	0	0	0
	Argentina	PRJNA544497	25	41.6034	2016	1	1	1	0	0
	Brazil	PRJEB27054	6	40.63	2016	2	0	0	0	0
	Brazil	PRJEB13831	2	17.36	2016	1	0	0	0	0
	Colombia	PRJEB27054	1	8.52	2016	1	0	0	0	0
	Ecuador	PRJEB27054	3	28.88	2016	2	0	0	0	0
	Peru	PRJEB27054	1	10.34	2016	1	0	0	0	0
	Uruguay	PRJNA515946	20	73.22	2016	20	0	0	0	0
	Colombia	PRJEB22915	6	6.15	2016	6	0	0	0	0
	Argentina	PRJNA544497	24	44.69	2017	1	1	0	0	0
	Brazil	PRJEB27621	1	10.38	2017	1	0	0	0	0
	Colombia	PRJNA648659	24	115.1	2017	1	0	0	0	0
	Ecuador	PRJEB27621	4	62.53	2017	4	0	0	0	0
	Ecuador	PRJEB51229	1	9.24	2017	1	0	0	0	0
	Paraguay	PRJEB27621	3	41.92	2017	3	0	0	0	0
	Peru	PRJEB27621	1	14.66	2017	1	0	0	0	0
	Uruguay	PRJEB27621	1	13.47	2017	1	0	0	0	0
	Argentina	PRJEB40815	1	12.61	2017	1	0	0	0	0
	Colombia	PRJEB40815	1	14.28	2017	1	0	0	0	0
	Ecuador	PRJEB40815	1	12.5	2017	1	0	0	0	0
	Paraguay	PRJEB40815	1	13.58	2017	1	0	0	0	0
	Uruguay	PRJEB40815	1	10.75	2017	1	0	0	0	0
	Bolivia	PRJEB37889	2	22.16	2018	1	0	0	0	0
	Uruguay	PRJNA780299	6	50.95	2018	1	0	0	0	0
	Argentina	PRJEB40798	1	9.4	2018	1	0	0	0	0
	Uruguay	PRJEB40798	1	12.15	2018	1	0	0	0	0
	Brazil	PRJNA662092	6	38.93	2018	1	0	1	0	0
	Argentina	PRJEB40816	1	12.13	2018	1	0	0	0	0
	Colombia	PRJEB40816	1	18.55	2018	1	0	0	0	0
	Paraguay	PRJEB40816	1	16.76	2018	1	0	0	0	0
	Colombia	PRJEB40798	1	8.38	2019	1	0	0	0	0
	Bolivia	PRJEB40798	1	10.02	2019	1	0	0	0	0
	Brazil	PRJNA682610	3	21.36	2019	1	0	1	0	0
	Colombia	PRJNA1046453	1	12.36	2021	1	0	0	0	0
	Colombia	PRJNA1046453	1	11.41	2023	1	1	0	0	0
Europe			1788	18785.8		498	92	109	3	2
	Denmark	PRJEB8087	8	144.86	2010	1	0	0	0	0
	Luxembourg	PRJNA230567	2	11.91	2010	1	0	0	0	0
	Russia	PRJEB10139	4	13.92	2011	1	0	0	0	0
	Denmark	PRJEB8087	5	112.15	2011	4	0	0	0	0
	Denmark	PRJNA167559	3	158.32	2011	1	0	0	0	0
	Denmark	PRJNA219165	1	26.04	2011	1	0	0	0	0
	Denmark	PRJEB10929	8	52.65	2011	3	0	0	0	0
	Luxembourg	PRJNA230567	69	414.84	2011	1	0	0	0	0
	Luxembourg	PRJNA303948	5	3.32	2011	1	0	0	0	0
	Slovenia	PRJEB11413	10	37.57	2012	1	0	0	0	0
	Sweden	PRJEB14051	69	539.02	2012	3	0	1	0	0
	Denmark	PRJEB8087	11	203.26	2012	4	0	0	0	0
	Luxembourg	PRJNA230567	46	299.85	2012	1	0	0	0	0
	Luxembourg	PRJNA303948	2	1.55	2012	1	0	0	0	0
	Germany	PRJNA578561	4	27.6	2012	1	0	0	0	0
	Germany	PRJNA281982	2	1.44	2013	1	0	0	0	0
	Denmark	PRJEB34014	4	30.33	2013	1	0	0	0	0
	Estonia	PRJEB42480	9	56.64	2013	7	0	0	0	0
	Luxembourg	PRJNA230567	8	58.67	2013	1	1	0	0	0
	Austria	re-compiled	4	66.59	2014	1	1	1	0	0	PRJNA375324	PRJNA375323	PRJNA375322	PRJNA406093
	UK	PRJEB11494	1	1.6	2014	1	0	0	0	0
	Switzerland	re-compiled	4	44.78	2014	1	0	0	0	0	PRJNA268638	PRJNA268639	PRJNA268643	PRJNA268585
	Switzerland	PRJEB13233	72	379.9	2014	1	1	1	0	0
	Estonia	PRJEB37686	30	129.05	2014	1	0	0	0	0
	Denmark	PRJEB10139	7	23.36	2014	1	0	1	0	0
	Luxembourg	PRJNA230567	8	68.91	2014	1	1	0	0	0
	Denmark	PRJNA377913	4	10.88	2014	1	0	1	0	0
	Switzerland	PRJNA509305	3	35.89	2014	1	1	1	0	0
	Italy	PRJNA509305	5	53.03	2014	3	1	2	0	0
	Austria	re-compiled	42	550.79	2015	1	1	1	0	0	PRJNA375319	PRJNA375321	PRJNA375320	PRJNA375182	PRJNA375181	PRJNA375139	PRJNA375180	PRJNA375179	PRJNA375178	PRJNA375173	PRJNA464878	PRJNA365456	PRJNA464880	PRJNA464883	PRJNA464888	PRJNA464879	PRJNA464884	PRJNA365458	PRJNA365457	PRJNA365462	PRJNA405963	PRJNA405962	PRJNA405961	PRJNA405966	PRJNA365454	PRJNA365465	PRJNA365459	PRJNA365460	PRJNA365461	PRJNA405964	PRJNA405967	PRJNA405965	PRJNA464882	PRJNA464887	PRJNA365455	PRJNA464881	PRJNA365464	PRJNA365463
	Austria	PRJEB10139	6	18.09	2015	1	0	1	0	0
	France	PRJEB29943	2	42.48	2015	1	0	1	0	0
	Germany	PRJEB10139	6	48.43	2015	1	0	0	0	0
	Sweden	PRJNA611787	3	43.31	2015	1	1	1	0	0
	Denmark	PRJEB34014	2	11.31	2015	1	0	0	0	0
	France	PRJEB49115	2	60.45	2015	1	0	0	0	0
	Luxembourg	PRJNA230567	8	65.83	2015	1	1	1	0	0
	Sweden	PRJNA509305	7	82.53	2015	4	2	0	0	0
	Germany	PRJEB13831	2	17.6	2016	1	0	0	0	0
	Albania	PRJEB27054	3	24.31	2016	1	0	0	0	0
	Austria	PRJEB27054	4	18.51	2016	1	0	0	0	0
	Bulgaria	PRJEB27054	4	21.8	2016	1	0	0	0	0
	Croatia	PRJEB27054	5	13.1221	2016	1	0	0	0	0
	Czech Republic	PRJEB27054	3	22.19	2016	1	0	0	0	0
	Denmark	PRJEB27054	3	42.33	2016	3	0	0	0	0
	Finland	PRJEB27054	3	14.71	2016	1	0	0	0	0
	Germany	PRJEB27054	5	16.2	2016	1	0	0	0	0
	Hungary	PRJEB27054	1	1.26	2016	1	0	0	0	0
	Iceland	PRJEB27054	3	15.77	2016	1	0	0	0	0
	Ireland	PRJEB27054	3	20.41	2016	1	0	0	0	0
	Italy	PRJEB27054	1	18.35	2016	1	0	0	0	0
	Kosovo	PRJEB27054	1	13.02	2016	1	0	0	0	0
	Latvia	PRJEB27054	4	9.15939	2016	1	0	0	0	0
	Sweden	PRJNA611787	15	196.88	2016	1	1	1	0	0
	Luxembourg	PRJEB27054	1	14.16	2016	1	0	0	0	0
	Macedonia	PRJEB27054	4	20.27	2016	1	0	0	0	0
	Malta	PRJEB27054	3	18.62	2016	1	0	0	0	0
	Moldova	PRJEB27054	3	18.97	2016	1	0	0	0	0
	Netherlands	PRJEB27054	5	41.21	2016	1	1	0	0	0
	Norway	PRJEB27054	3	20.56	2016	1	0	0	0	0
	Poland	PRJEB27054	3	15.5529	2016	1	0	0	0	0
	Serbia	PRJEB27054	3	13.01	2016	1	0	0	0	0
	Slovakia	PRJEB27054	2	11.24	2016	1	0	0	0	0
	Slovenia	PRJEB27054	3	18.68	2016	1	0	0	0	0
	Spain	PRJEB27054	6	41.89	2016	1	0	0	0	0
	Sweden	PRJEB27054	4	35.49	2016	1	0	0	0	0
	Switzerland	PRJEB27054	7	18.497	2016	1	0	0	0	0
	France	PRJEB49115	8	222.44	2016	1	1	1	0	0
	Luxembourg	PRJNA230567	8	67.11	2016	1	1	1	0	0
	Germany	PRJNA524094	14	87.99	2016	7	0	0	0	0
	Denmark	PRJNA629478	22	116.9	2016	22	4	5	0	0
	Spain	PRJNA505772	4	8.64	2016	1	0	0	0	0
	UK	PRJNA529503	8	60.77	2016	1	1	0	0	0
	France	PRJEB18607	1	4.2	2016	1	0	0	0	0
	Germany	PRJNA892917	11	170.84	2016	3	1	0	0	0
	Germany	PRJNA942078	1	13.27	2016	1	0	0	0	0
	Croatia	PRJEB26809	6	43.08	2017	2	0	0	0	0
	Albania	PRJEB27621	1	11.63	2017	1	0	0	0	0
	Austria	PRJEB27621	1	8.34	2017	1	0	0	0	0
	Bosnia and Herzegovina	PRJEB27621	1	16.96	2017	1	0	0	0	0
	Bulgaria	PRJEB27621	1	14.43	2017	1	0	0	0	0
	Croatia	PRJEB27621	1	13.2	2017	1	0	0	0	0
	Czech Republic	PRJEB27621	2	27.12	2017	2	0	0	0	0
	Denmark	PRJEB27621	2	24.04	2017	2	0	0	0	0
	Estonia	PRJEB27621	4	46.34	2017	4	0	0	0	0
	Finland	PRJEB27621	3	33.88	2017	3	0	0	0	0
	France	PRJEB27621	2	22.48	2017	2	0	0	0	0
	Germany	PRJEB27621	2	27.85	2017	2	0	0	0	0
	Greece	PRJEB27621	2	22.03	2017	2	0	0	0	0
	Hungary	PRJEB27621	1	10.01	2017	1	0	0	0	0
	Iceland	PRJEB27621	2	21.92	2017	2	0	0	0	0
	Italy	PRJEB27621	4	52.82	2017	4	0	0	0	0
	Latvia	PRJEB27621	2	13.64	2017	2	0	0	0	0
	Lithuania	PRJEB27621	1	14.49	2017	1	0	0	0	0
	Luxembourg	PRJEB27621	1	12.19	2017	1	0	0	0	0
	Macedonia	PRJEB27621	1	8.15	2017	1	0	0	0	0
	Malta	PRJEB27621	3	33.57	2017	3	0	0	0	0
	Montenegro	PRJEB27621	1	10.11	2017	1	0	0	0	0
	Netherlands	PRJEB27621	2	29.59	2017	2	0	1	0	0
	Norway	PRJEB27621	1	11.6	2017	1	0	0	0	0
	Poland	PRJEB27621	1	13.39	2017	1	0	0	0	0
	Portugal	PRJEB27621	2	25.28	2017	2	0	0	0	0
	Serbia	PRJEB27621	1	10.39	2017	1	0	0	0	0
	Slovakia	PRJEB27621	1	11.57	2017	1	0	0	0	0
	Slovenia	PRJEB27621	1	13.26	2017	1	0	0	0	0
	Spain	PRJEB27621	1	19.12	2017	1	1	0	0	0
	Sweden	PRJEB27621	2	24.55	2017	2	0	0	0	0
	Switzerland	PRJEB27621	1	10.48	2017	1	0	1	0	0
	UK	PRJEB27621	4	56.29	2017	4	0	0	0	0
	Denmark	PRJEB34014	6	56.38	2017	1	0	0	0	0
	UK	PRJEB34410	8	87.48	2017	2	0	0	0	0
	Albania	PRJEB40815	1	11.79	2017	1	0	0	0	0
	Austria	PRJEB40815	1	17.11	2017	1	0	0	0	0
	Bosnia and Herzegovina	PRJEB40815	1	15.74	2017	1	0	0	0	0
	Croatia	PRJEB40815	1	12.74	2017	1	0	0	0	0
	Luxembourg	PRJEB40815	1	14.72	2017	1	0	0	0	0
	Montenegro	PRJEB40815	1	18.24	2017	1	0	0	0	0
	Netherlands	PRJEB40815	1	11.8	2017	1	0	0	0	0
	Norway	PRJEB40815	1	12.48	2017	1	0	0	0	0
	Poland	PRJEB40815	1	12.7	2017	1	0	0	0	0
	Serbia	PRJEB40815	1	13.92	2017	1	0	0	0	0
	Spain	PRJEB40815	1	12.62	2017	1	0	0	0	0
	Switzerland	PRJEB40815	1	21.74	2017	1	0	0	0	0
	Italy	PRJNA713321	3	2.41	2017	1	0	0	0	0
	Germany	PRJNA524094	65	565	2017	7	2	2	0	0
	Netherlands	PRJNA571455	1	22.3	2017	1	0	0	0	0
	Netherlands	PRJNA571457	1	27.7	2017	1	1	1	0	0
	Denmark	PRJNA629478	22	118.94	2017	22	7	10	0	0
	Netherlands	PRJNA792132	3	46.75	2017	3	2	3	0	0
	Switzerland	PRJNA844538	171	1713.31	2017	42	11	15	0	0
	Germany	PRJNA892917	55	648.84	2017	21	1	2	0	0
	France	PRJNA930611	6	81.02	2017	2	0	0	0	0
	Germany	PRJNA942078	12	190.81	2017	7	0	0	0	0
	Denmark	PRJEB34014	5	45.27	2018	1	0	0	0	0
	Austria	PRJEB40798	1	10.29	2018	1	0	0	0	0
	Bosnia and Herzegovina	PRJEB40798	1	14.83	2018	1	0	0	0	0
	Croatia	PRJEB40798	1	15.73	2018	1	0	0	0	0
	Iceland	PRJEB40798	1	16.51	2018	1	0	0	0	0
	Malta	PRJEB40798	1	11.55	2018	1	0	0	0	0
	Netherlands	PRJEB40798	1	9.53	2018	1	0	0	0	0
	Slovakia	PRJEB40798	1	17.87	2018	1	0	0	0	0
	Slovenia	PRJEB40798	1	13.77	2018	1	0	0	0	0
	Sweden	PRJEB40798	1	18.24	2018	1	0	0	0	0
	Switzerland	PRJEB40798	1	20.79	2018	1	0	1	0	0
	Austria	PRJEB40816	1	15.18	2018	1	0	0	0	0
	Bosnia and Herzegovina	PRJEB40816	1	13.91	2018	1	0	0	0	0
	Bulgaria	PRJEB40816	1	13.28	2018	1	0	0	0	0
	Croatia	PRJEB40816	1	11.69	2018	1	0	0	0	0
	Hungary	PRJEB40816	1	10.56	2018	1	0	1	0	0
	Montenegro	PRJEB40816	1	15.87	2018	1	0	0	0	0
	Norway	PRJEB40816	1	12.78	2018	1	0	0	0	0
	Poland	PRJEB40816	1	10.59	2018	1	0	0	0	0
	Serbia	PRJEB40816	1	11.67	2018	1	0	0	0	0
	Slovakia	PRJEB40816	1	10.19	2018	1	0	0	0	0
	Slovenia	PRJEB40816	1	15.19	2018	1	0	0	0	0
	Spain	PRJEB40816	1	15.61	2018	1	0	0	0	0
	Switzerland	PRJEB40816	1	13.68	2018	1	1	0	0	0
	France	re-complied	4	82.94	2018	1	0	0	0	0	PRJNA630807	PRJNA630806	PRJNA630805	PRJNA630804
	Italy	PRJNA1000295	10	12	2018	1	0	0	0	0
	Italy	PRJNA713321	3	12.31	2018	1	0	1	0	0
	Italy	PRJNA793838	3	12.19	2018	3	0	0	0	0
	Spain	PRJNA673783	16	39.69	2018	4	0	0	0	0
	Spain	PRJNA633378	12	50.49	2018	1	0	0	0	0
	Germany	PRJNA524094	52	496.27	2018	7	2	2	0	0
	Germany	PRJNA526440	4	125.51	2018	1	0	0	0	0
	Denmark	PRJNA629478	25	686.74	2018	23	9	12	0	0
	Poland	PRJNA666519	35	609.35	2018	2	2	2	0	0
	Cyprus	PRJNA688020	12	67.26	2018	1	0	1	0	0
	Spain	PRJNA728853	4	18.99	2018	1	0	0	0	0
	Germany	PRJNA892917	25	284.64	2018	15	1	2	0	0
	Germany	PRJNA942078	1	13.77	2018	1	0	0	0	0
	Sweden	PRJEB34573	10	82.31	2019	5	0	2	0	0
	Germany	PRJEB34573	10	60.06	2019	4	0	0	0	0
	Montenegro	PRJEB40798	1	8.94	2019	1	0	0	0	0
	Italy	PRJNA793838	9	33.94	2019	3	1	0	0	0
	Germany	PRJEB43767	24	185.69	2019	2	1	1	0	0
	Denmark	PRJEB63576	18	117.25	2019	1	0	0	0	0
	Switzerland	PRJNA1008123	19	334.47	2019	3	2	2	0	0
	Spain	PRJNA1029559	3	25.52	2019	3	0	0	0	0
	Poland	PRJNA666519	16	261.81	2019	2	2	2	0	0
	Germany	PRJNA687370	1	39.8	2019	1	1	1	0	0
	Switzerland	PRJNA733009	36	764.08	2019	5	2	2	0	0
	Norway	PRJNA752974	6	92.76	2019	2	0	0	0	0
	Ireland	PRJNA964586	2	12.73	2019	1	1	0	0	0
	Finland	PRJEB47975	9	73.95	2020	6	0	0	0	0
	Sweden	PRJEB50804	6	21.72	2020	1	1	1	0	0
	Switzerland	PRJNA1008123	56	1146.53	2020	4	4	4	0	0
	Spain	PRJNA1029899	2	19.63	2020	1	0	0	0	0
	UK	PRJEB60913	20	379.65	2020	16	1	3	0	0
	Netherlands	PRJNA1082082	1	20.2	2020	1	1	0	0	0
	Netherlands	PRJNA783874	26	224.69	2020	1	1	1	0	0
	Poland	PRJNA889689	1	13.8	2020	1	0	1	0	0
	Spitsbergen	PRJNA983705	6	43.93	2020	4	0	0	0	0
	Spain	PRJNA907204	2	4.66	2020	1	1	0	0	0
	Hungary	PRJNA929705	6	23.89	2020	3	0	0	0	0
	Spain	PRJNA885286	4	72.59	2020	1	1	1	0	0
	Ireland	PRJNA967004	15	94.26	2020	1	1	1	0	0
	Sweden	PRJEB50804	6	21.81	2021	1	1	1	0	0
	Netherlands	PRJNA1082082	5	102.3	2021	1	1	1	0	0
	Spitsbergen	PRJNA983705	11	74.77	2021	8	0	0	0	0
	Spain	PRJNA907204	4	11.42	2021	1	0	0	0	0
	Finland	PRJEB61958	8	160.67	2021	1	0	0	1	0
	Italy	PRJNA881852	16	237.68	2021	2	0	0	0	0
	Hungary	PRJNA929705	18	66.6	2021	3	1	0	0	1
	Ireland	PRJNA967004	2	12.79	2021	1	1	1	0	0
	Spain	PRJNA885286	2	49.24	2021	1	0	0	0	0
	Spain	PRJNA970524	21	102.09	2021	1	0	0	1	0
	Sweden	PRJNA973019	22	181.86	2021	1	1	1	0	0
	Russia	PRJNA945245	5	279.6	2022	5	2	2	0	0
	Netherlands	PRJNA1082082	1	23.8	2022	1	1	1	0	0
	Spitsbergen	PRJNA983705	3	23.17	2022	2	0	0	0	0
	Finland	PRJEB61958	21	487.49	2022	1	1	1	1	1
	Sweden	PRJNA973019	4	27.48	2022	1	1	1	0	0
[truncated: 15 more columns]

## Sheet: Table_S2
Table S2. Searched shotgun metagenome/metatranscriptome projects related to human gut microbiome.
	Bioproject	G basepair	SRR files count	Year	Location	original
East Asia	PRJDB12114	11.6995	3	2020	Japan
	PRJDB12607	630.835	21	2019	Japan:Tokyo
	PRJDB14273	525.298	66	2014-2015	Japan	196	small samples
	PRJEB55462	1737.96	291	2019-2021	Hong Kong
	PRJEB60398	416.887	64	2021	China
	PRJEB65297	299.645	22	2020	China
	PRJEB67456	888.459	89	2021	China
	PRJNA947684	559.034	27	2020	China: Wuhan
	PRJNA844516	302.676	18	2019-2020	Japan
	PRJEB51713	149.004	21	2021	Hong Kong
	PRJEB43044	613.464	96	2018-2020	Hong Kong
	PRJEB66719	2931.25	287	2023	Taiwan
	PRJNA1043851	73.0229	12	2021-2022	China: Henan
	PRJNA1045577	649.977	27	2022	Hong Kong
	PRJEB57770	566.025	50	2022	Taiwan
global	PRJEB50977	2294.86	446	2011-2019	Germany,Luxembourg, South Africa, France, UK, USA, Israel, Switzerland, Netherlands, Singpore, Greece
Europe	PRJEB58106	347.937	104	2021	Spain
	PRJEB60702	497.298	59	2020	Italy
	PRJEB61680	707.886	153	2020-2021	Spain
	PRJEB63351	2038.13	224	2018	Italy
	PRJEB44737	91.0283	17	2016-2018	Netherlands
	PRJNA1047900	6734.98	346	2019	Netherlands
	PRJNA1029046	4.8637	2	2017	Spain
	PRJNA1035431	2237.86	501	2014	Netherlands
	PRJEB66728	520.085	56	2020	Netherlands
	PRJEB66197	1063	157	2019	Netherlands
	PRJEB51353	16337.2	2152	2015-2018	Sweden
	PRJEB45904	14.7765	1	2018	United Kingdom
	PRJNA888226	53.0383	5	2020	Egypt
	PRJNA1005621	40.652	9	2021	Russia: Moscow
	PRJNA974480	10.0164	7	2022	Canada: British Columbia
North America	PRJEB55384	5317.41	1021	2020	USA
	PRJNA1054300	11.5689	1	NA	USA:New York
	PRJNA1056523	42.6639	6	NA	USA:New York
	PRJNA1049470	1224.09	74	2017	USA: California
	PRJNA800070	281.147	24	2022	USA: New York
	PRJNA1029994	902.658	89	2022	Canada:montreal
	PRJNA1032744	9.9889	3	2020-2021, 2023	USA:CA
	PRJNA1039781	391.158	102	2020-2023	USA:Chicago
	PRJNA1039831	1.87042	1	2018	Canada
	PRJNA1042647	176.744	70	2016	USA
	PRJEB63183	849.433	167	2018-2020	USA
	PRJNA1056258	8.90802	3	2020	Canada: Kelowna
	PRJEB67451	10.8255	3	2021	South Africa
Total		52577.3

## Sheet: Table_S3
Table S3. Query gene coverage of read alignments per SRA run file
SRR files with SUL_Sh detection					SRR files with AMI_Sh detection				SRR files with SUL_Bo detection					SRR files with AMI_Bo detection				SRR with all genes detection
Number of SRR files	SUL_Sh median coverage (%)				Number of SRR files	AMI_Sh median coverage (%)			Number of SRR files	SUL_Bo median coverage (%)				Number of SRR files	AMI_Bo median coverage (%)			Number of all SRR files with detection	Median coverage of all detections (%)
24	19.6156				21	25.0176			605	31.338				674	20.895			990	22.5
SRR accession number	query coverage (%)				SRR accession number	query coverage (%)			SRR accession number	query coverage (%)				SRR accession number	query coverage (%)
ERR12387304	85.0232				ERR12387304	79.3517			SRR22840551	100				SRR22840551	100
SRR19052714	63.3532				ERR12387301	72.3749			SRR22840552	100				SRR22840552	100
SRR29078356	49.9006				SRR19052715	72.0226			SRR22840553	100				SRR22840553	100
ERR12387301	49.7681				ERR12387310	49.401			SRR22840554	100				SRR22840554	100
ERR12387310	42.4122				SRR19052716	40.0987			SRR22840555	100				SRR22840555	100
SRR19052715	41.0868				SRR21396295	37.914			SRR22840556	100				SRR22840556	100
SRR19052716	28.562				SRR19052717	34.2495			ERR1356693	100				SRR28161539	100
SRR19052719	21.9351				SRR19052718	33.9676			ERR1356695	100				SRR28161540	100
SRR18715499	20.0795				ERR12387307	32.0648			ERR1356699	100				SRR25727078	99.8591
SRR25168026	20.0795				SRR19052714	29.9507			ERR1356717	100				SRR9852191	93.3756
ERR12387324	20.0133				SRR19052724	25.0176			ERR1356751	100				SRR25727096	92.1071
SRR29078353	19.8807				SRR25168027	24.7357			SRR10402494	100				SRR25018413	91.4024
SRR24475117	19.3506				SRR25779726	21.2121			SRR21856486	100				SRR18609917	89.5701
SRR21396299	19.1518				SRR29078354	19.7322			SRR21856487	100				SRR25727079	87.9493
SRR21396294	17.6276				SRR23289491	19.3798			SRR21856489	100				SRR25727077	86.8922
SRR24938620	17.1637				SRR24938617	19.3798			SRR21856490	100				SRR17348322	85.5532
SRR25168020	16.3022				ERR12387303	19.098			SRR21856491	100				ERR3089229	83.7209
SRR19052718	11.3983				SRR21396299	18.957			SRR28161539	100				SRR24425292	83.0867
SRR21396295	11.0007				SRR25168025	14.3058			SRR28161540	100				SRR9827765	81.6772
SRR19052717	10.1392				SRR24210337	10.5708			SRR28161545	100				SRR25727076	81.3249
ERR12387312	10.0066				SRR18715499	2.32558			SRR27730983	100				SRR21487924	81.043
SRR25168027	8.01856								ERR1356759	99.1784				SRR24390043	81.043
SRR19052724	7.68721								SRR9827760	98.8263				SRR23641467	80.8316
SRR24210337	4.30749								DRR350540	98.8263				DRR350540	80.4087
									SRR25727079	97.6526				SRR17089456	72.5863
									ERR1356743	95.892				SRR24425303	72.4454
									ERR1356697	95.5399				SRR6032603	71.4588
									ERR1356755	95.3052				SRR25727095	71.2474
									SRR6032603	94.7183				SRR14302173	70.9655
									SRR18609917	94.6009				ERR4682889	68.6399
									SRR25727095	94.4836				SRR11674022	68.1466
									ERR1356705	92.0188				SRR23217745	67.5123
									SRR21856492	91.6667				SRR25727075	67.0895
									SRR21856493	91.1972				SRR14302172	65.3982
									ERR1356721	91.0798				SRR14932511	64.623
									SRR25727081	90.8451				SRR24425300	64.3411
									ERR1356729	90.493				SRR14751611	63.9887
									SRR25727064	89.7887				SRR25727122	63.8478
									SRR25727077	87.0892				SRR25727080	63.7773
									SRR21856494	86.7371				SRR25727064	63.1431
									ERR1356749	85.6808				SRR6032602	62.1564
									ERR1356731	85.2113				SRR25727083	61.945
									SRR9827759	83.8028				SRR21749617	61.7336
									SRR17348322	82.7465				SRR14932624	61.2403
									SRR25727131	82.1596				SRR24425299	60.5356
									SRR25018413	81.9249				SRR9852194	60.3242
									SRR9827765	80.9859				ERR3089233	60.2537
									ERR1356741	79.2254				SRR16481188	58.7738
									ERR1356753	78.6385				SRR21396297	58.7033
									SRR25727075	78.2864				SRR9827761	57.6462
									SRR25727078	78.0516				SRR25727065	57.5053
									ERR5523452	77.5822				SRR11673999	54.7569
									ERR1356739	77.3474				SRR24425304	54.7569
									SRR27173463	76.7606				SRR25727134	54.5455
									SRR27173436	76.6432				SRR9827758	53.4884
									SRR28520266	76.1737				ERR3089227	53.136
									SRR26282673	74.5305				SRR25727128	52.8541
									SRR14751611	74.5305				SRR17348323	52.5722
									SRR24425299	73.4742				SRR28715695	52.5722
									SRR8715497	72.1831				SRR12762284	49.6829
									ERR1356763	71.831				SRR28161543	49.401
									SRR21856496	71.5962				SRR2062633	49.1896
									ERR1356701	71.4789				SRR14932694	49.0486
									SRR6050528	71.2441				SRR26425198	48.8372
									ERR1356707	70.7746				SRR14302170	48.8372
									SRR25727089	69.9531				SRR28520287	48.2734
									SRR21487924	69.8357				SRR26282673	47.4278
									SRR28715697	69.4836				SRR24580150	47.1459
									SRR27173457	69.0141				SRR24425293	47.0049
									ERR1356745	69.0141				SRR28715697	46.7935
									SRR14302171	68.8967				SRR28161542	46.723
									SRR26978866	68.4272				SRR28715696	45.7364
									ERR1356733	68.3099				SRR25727104	45.525
									SRR27173464	68.0751				SRR2062627	44.3975
									SRR26978887	67.3709				SRR6032601	44.2565
									SRR23217745	66.6667				SRR9827762	44.1156
									SRR27173462	65.8451				SRR6231210	43.9042
									SRR14932623	65.3756				SRR28715690	43.9042
									ERR4682889	65.1408				SRR28715689	43.7632
									SRR27173452	65.0235				SRR28715708	43.3404
									SRR27173460	64.6714				SRR14751610	42.988
									SRR27173454	64.0845				ERR7570003	42.6357
									SRR9827774	63.9671				SRR23217748	42.6357
									SRR14024164	63.7324				ERR2607423	42.4242
									SRR6050698	63.4977				SRR9051723	42.4242
									SRR16481188	63.1455				SRR8206192	42.2833
									SRR27173465	62.7934				SRR9827764	42.1424
									SRR27173440	62.5587				SRR25727066	42.1424
									SRR13287410	62.4413				SRR20702435	42.1424
									SRR11674022	62.3239				SRR11088382	42.0719
									SRR24580150	62.2066				SRR13208893	41.8605
									SRR24718325	61.8545				SRR9051665	41.79
									SRR27173435	61.385				SRR28715705	41.5786
									SRR25727104	61.1502				SRR25516067	40.8739
									SRR28715705	60.9155				SRR14610250	40.3805
									SRR14751628	60.6808				SRR28715699	39.5349
									ERR1356747	59.8592				SRR11294036	39.253
									ERR1356719	59.507				SRR23217742	39.253
									ERR3089229	59.3897				SRR24718324	39.253
									SRR14932625	59.1549				SRR28715700	39.253
									ERR5523448	58.9202				SRR28262496	39.1825
									SRR14751612	58.6854				SRR14751605	38.9006
									SRR21856497	58.5681				SRR12350681	38.7597
									SRR25727133	58.4507				SRR26188341	38.6892
									SRR6032601	58.3333				SRR24425298	38.4073
									SRR14302172	58.216				SRR14932665	38.1254
									SRR23641467	58.216				SRR11674002	37.914
									ERR1356703	58.0986				SRR11674009	37.8436
									ERR7570004	57.6291				SRR9827759	37.2093
									SRR9051732	57.6291				SRR17578869	37.2093
									SRR11088431	57.5117				SRR24580140	36.9979
									SRR27173443	57.277				SRR14751628	36.716
									SRR27173455	57.277				SRR26222411	36.5751
									SRR25727102	57.0423				SRR28719869	36.4341
									SRR9261035	57.0423				SRR22825183	36.0817
									SRR11088405	56.8075				SRR14024164	35.8703
									SRR24425290	56.8075				SRR18715504	35.7294
									SRR24425300	56.8075				SRR13287419	35.4475
									SRR14751610	56.5728				SRR16481184	35.4475
									SRR21749619	56.4554				ERR3089231	35.377
									SRR24425293	56.4554				ERR3089232	35.377
									SRR23004069	56.4554				ERR5523444	35.377
									SRR27173450	56.2207				ERR5523448	35.377
									SRR9260995	55.0469				SRR5580754	35.3066
									SRR9852189	54.8122				ERR3089228	35.1656
									SRR26978865	54.6948				SRR9827760	35.1656
									SRR9852191	54.2254				SRR14932623	35.1656
									SRR6032600	53.9906				SRR18033725	35.0951
									SRR9827763	53.8732				SRR14751627	34.8132
									SRR6032605	53.7559				SRR9827774	34.6723
									ERR3089232	53.4038				SRR24580145	34.6018
									SRR24112500	52.8169				SRR9827770	34.4609
									SRR26978877	52.8169				SRR14610231	34.3904
									SRR9827769	52.6995				SRR24580155	33.9676
									ERR3089230	52.23				SRR15239582	33.8971
									SRR8466245	52.1127				SRR23217747	33.8266
									SRR25727128	51.7606				SRR20852508	33.7562
									SRR27173439	51.6432				SRR14932622	33.6152
									SRR24580158	51.5258				SRR24204762	33.4038
									SRR15972292	51.4085				SRR25727127	33.3333
									SRR8715498	51.2911				SRR14751621	33.2629
									SRR17089443	51.1737				SRR9051747	33.1924
									SRR9827768	50.5869				SRR28715709	33.0514
									SRR28715703	50.4695				SRR12900986	32.7696
									SRR6231210	50.3521				SRR14751620	32.6991
									SRR11088444	49.6479				SRR1168487	32.2763
									SRR6032602	49.6479				SRR11744882	32.2763
									SRR27173442	48.9437				SRR11744883	32.2763
									ERR3089227	48.8263				SRR14751592	32.2058
									SRR11088420	48.8263				SRR14932699	32.2058
									SRR25018318	48.7089				SRR21396300	32.0648
									SRR25727066	48.2394				SRR12762306	31.9944
									SRR28161542	48.2394				SRR28715688	31.9944
									SRR23073232	47.4178				SRR25727082	31.9239
									SRR21749616	47.3005				SRR13974138	31.5715
									SRR17578869	47.1831				SRR14932522	31.5715
									SRR11088434	47.0657				SRR24580156	31.5011
									SRR24425304	47.0657				SRR26222404	31.5011
									SRR6837582	46.9484				SRR24580148	31.4306
									SRR2062627	46.7136				SRR8929706	31.4306
									SRR21856498	46.5962				SRR25727081	31.3601
									ERR1356709	46.4789				SRR24425305	31.2192
									SRR12762284	46.4789				ERR9834200	31.0078
									SRR27173449	45.892				SRR13208907	30.9373
									SRR11674051	45.5399				SRR11088402	30.7963
									SRR24425302	45.5399				SRR24580154	30.7963
									SRR28282208	45.5399				SRR26282672	30.7259
									SRR27173437	45.4225				SRR14751609	30.7259
									SRR14932652	45.3052				SRR14932678	30.7259
									SRR28715709	45.0704				SRR28719866	30.3735
									SRR11674009	44.8357				SRR11673990	30.303
									SRR15239556	44.8357				SRR14932542	30.2326
									SRR14932542	44.6009				SRR14751618	30.1621
									SRR9002408	44.6009				SRR9827769	29.9507
									SRR28161543	44.4836				SRR11674008	29.8097
									DRR424543	44.4836				SRR24425302	29.3164
									SRR14769835	44.1315				SRR14932588	29.1755
									SRR21285877	44.0141				SRR6800331	28.9641
									SRR28715704	44.0141				SRR11294033	28.8936
									SRR13974138	43.7793				SRR11088406	28.8231
									SRR5278466	43.7793				SRR25727089	28.8231
									SRR14610238	43.662				SRR19591707	28.8231
									SRR17348323	43.5446				SRR14932626	28.6822
									SRR28715695	43.4272				SRR25018399	28.6117
									SRR25727080	43.3099				SRR14610230	28.6117
									ERR4682367	43.3099				SRR24425290	28.4708
									SRR24425296	43.0751				SRR2062049	28.4003
									SRR23004078	42.8404				SRR9261011	28.4003
									SRR14610237	42.723				SRR28715703	28.4003
									SRR25988425	42.6056				SRR9827763	28.2593
									DRR350542	42.2535				SRR24425301	28.2593
									SRR27173456	42.0188				SRR25727107	28.1889
									SRR27173458	42.0188				SRR14302171	27.4841
									SRR9261022	42.0188				SRR25727125	27.3432
									SRR9827764	41.784				SRR25018414	27.0613
									SRR27173447	41.6667				SRR25018419	26.9204
									SRR5208570	40.9624				SRR26638712	26.7794
									SRR21396298	40.7277				ERR8521292	26.4975
									SRR27173453	40.2582				SRR23004078	26.1452
									SRR26978873	40.0235				SRR11088423	25.9338
									SRR25727076	39.9061				SRR14610249	25.7928
									SRR20702441	39.6714				SRR26978886	25.5814
									SRR27173438	39.0845				SRR14610242	25.229
									SRR11744884	39.0845				SRR28715698	25.1586
									SRR27173451	38.9671				SRR14610233	25.0176
									SRR11294036	38.4977				SRR9827773	24.8767
									SRR9002164	38.3803				SRR14932625	24.8767
									SRR14932573	38.2629				SRR23641468	24.6653
									SRR14932511	38.1455				SRR18033726	24.3834
									SRR29078356	38.0282				SRR26282641	24.2424
									SRR25727127	38.0282				SRR12901045	24.031
									ERR1356737	37.9108				ERR1356743	23.9605
									SRR17089456	37.7934				SRR21856512	23.9605
									SRR14932477	37.7934				SRR11294029	23.7491
									SRR9261028	37.6761				SRR27173458	23.3968
									SRR23073217	37.6761				SRR25436016	23.1853
									SRR25727117	36.6197				SRR9852196	23.1149
									SRR9261052	36.6197				SRR11088415	23.0444
									ERR3281027	36.385				SRR23117545	23.0444
									SRR11294027	36.2676				SRR28520266	22.9739
									SRR12762323	36.0329				SRR11674047	22.4806
									ERR8521299	35.7981				SRR11674003	22.2692
									SRR16481186	35.7981				SRR9260999	21.9873
									SRR28715690	35.7981				SRR14932696	21.9873
									ERR12387307	35.6808				SRR22752031	21.9873
									ERR1356735	35.6808				SRR13208896	21.9168
									SRR12762274	35.6808				SRR9852177	21.9168
									SRR12762291	35.6808				SRR11673995	21.8464
									SRR19591707	35.6808				SRR11088425	21.7759
									SRR23641469	35.6808				SRR25018334	21.7759
									SRR22000182	35.5634				DRR235451	21.7759
									SRR24425303	35.5634				SRR25168026	21.7054
									SRR19591718	35.5634				SRR5181515	21.7054
									SRR24390046	35.5634				SRR24580147	21.7054
									SRR11567520	35.446				DRR424546	21.7054
									SRR8840828	35.446				SRR5203332	21.7054
									ERR8521292	35.446				SRR11567540	21.635
									SRR11674011	35.446				SRR20852509	21.635
									SRR14302170	35.446				SRR8715497	21.635
									SRR15681079	35.446				SRR14769834	21.5645
									SRR15693770	35.446				SRR15693770	21.5645
									SRR19025758	35.446				ERR12387306	21.494
									SRR20852510	35.446				SRR13208899	21.494
									SRR4236670	35.446				SRR13208908	21.494
									ERR12387310	35.3286				ERR977415	21.494
									SRR21396290	35.3286				SRR17089443	21.494
									ERR7569999	35.3286				SRR22000182	21.494
									DRR427420	35.3286				SRR23073214	21.494
									SRR11744887	35.3286				SRR25779721	21.4235
									SRR18033725	35.3286				SRR11674031	21.4235
									SRR23004075	35.3286				SRR22000237	21.4235
									SRR23073214	35.3286				SRR24580139	21.4235
									SRR28715707	35.3286				SRR13287436	21.4235
									SRR9852180	35.3286				SRR28892616	21.4235
									SRR25435905	35.3286				SRR6747717	21.4235
									SRR23289487	35.2113				SRR24204758	21.3531
									SRR24204761	35.2113				ERR8521294	21.3531
									SRR25018414	35.2113				SRR24580151	21.3531
									SRR9002443	35.2113				SRR24580157	21.3531
									SRR11744881	35.2113				SRR14024163	21.3531
									SRR13287419	35.2113				SRR14932653	21.3531
									SRR17659560	35.2113				SRR15972296	21.3531
									SRR20074299	35.2113				SRR26188338	21.3531
									SRR8208344	35.2113				SRR28715692	21.3531
									SRR9051728	35.2113				SRR28715702	21.3531
									SRR9852204	34.9765				SRR28715710	21.3531
									SRR13287462	34.8592				ERR12387304	21.2826
									ERR8521295	34.7418				ERR12387313	21.2826
									SRR17089442	34.7418				ERR3656294	21.2826
									SRR9002409	34.7418				ERR4682796	21.2826
									SRR5278465	34.507				ERR8521295	21.2826
									DRR427421	34.1549				SRR24580144	21.2826
									SRR14769838	34.1549				SRR25018409	21.2826
									SRR14610248	34.1549				SRR25018415	21.2826
									SRR22825183	34.0376				SRR14769836	21.2826
									SRR11294035	33.9202				SRR15693768	21.2826
									SRR24580146	33.5681				SRR23641469	21.2826
									SRR14932651	33.5681				SRR24390039	21.2826
									SRR27173434	33.4507				SRR24390047	21.2826
									SRR9261024	33.4507				SRR26978896	21.2826
									SRR28520287	33.216				SRR28282209	21.2826
									SRR13287454	33.216				SRR28715704	21.2826
									ERR11269297	32.9812				SRR5366533	21.2826
									SRR25018352	32.9812				SRR9051732	21.2826
									DRR235452	32.8638				SRR20852525	21.2826
									SRR17659526	32.8638				ERR2683241	21.2121
									SRR26222413	32.8638				SRR13208906	21.2121
									SRR25436012	32.8638				SRR19052722	21.2121
									SRR27173446	32.7465				SRR24204766	21.2121
									SRR24580152	32.7465				SRR24204767	21.2121
									DRR438534	32.6291				SRR8427161	21.2121
									SRR28715693	32.6291				SRR21749619	21.2121
									SRR14932624	32.5117				SRR25018328	21.2121
									SRR25727088	32.5117				DRR235450	21.2121
									SRR9852211	32.5117				SRR13287453	21.2121
									SRR14751618	32.277				SRR17659539	21.2121
									SRR17409990	32.277				SRR23073213	21.2121
									SRR26978862	32.277				SRR23493594	21.2121
									SRR27173448	32.1596				SRR26222406	21.2121
									SRR11674039	32.1596				SRR5278468	21.2121
									SRR9260994	32.1596				SRR6747812	21.2121
									SRR20074303	31.4554				SRR9852195	21.2121
									SRR14932541	31.338				SRR24112499	21.1416
									SRR7473382	31.338				SRR24112502	21.1416
									SRR14932695	31.2207				SRR24204765	21.1416
									SRR23814899	31.2207				ERR11269306	21.1416
									ERR1356725	31.1033				SRR14751612	21.1416
									SRR14932620	31.1033				SRR21749616	21.1416
									SRR24580137	31.1033				SRR21870197	21.1416
									SRR6050643	31.1033				SRR24425297	21.1416
									DRR236219	30.8685				SRR25018253	21.1416
									SRR26978884	30.8685				SRR25018358	21.1416
									SRR28715710	30.8685				SRR25018380	21.1416
									SRR24390041	30.7512				SRR25516066	21.1416
									SRR26222404	30.7512				SRR25727098	21.1416
									SRR14751626	30.6338				SRR25727131	21.1416
									SRR28715708	30.5164				DRR438535	21.1416
									SRR11674037	30.3991				SRR13287462	21.1416
									SRR15239576	30.3991				SRR16642431	21.1416
									ERR3281021	30.3991				SRR17659518	21.1416
									SRR24718324	30.2817				SRR17659527	21.1416
									SRR5007146	30.0469				SRR20074299	21.1416
									SRR25727113	30.0469				SRR20074303	21.1416
									SRR14932671	30.0469				SRR20852507	21.1416
									SRR14932487	29.9296				SRR23493592	21.1416
									SRR14932485	29.9296				SRR25565217	21.1416
									SRR6231182	29.8122				SRR26222410	21.1416
									ERR1356723	29.8122				SRR26978869	21.1416
									SRR24580153	29.8122				SRR6747784	21.1416
									SRR14932693	29.8122				SRR14610228	21.1416
									SRR14932510	29.8122				SRR25435999	21.1416
									ERR4682465	29.6948				ERR977416	21.0712
									SRR26222412	29.6948				SRR5278465	21.0712
									SRR15239571	29.5775				SRR14751614	21.0007
									DRR235448	29.5775				SRR23117550	21.0007
									SRR21396293	29.4601				SRR26188337	20.9302
									SRR12762316	29.4601				SRR5278471	20.9302
									SRR9261026	29.4601				SRR5007134	20.8598
									SRR19052714	29.3427				SRR24425294	20.7893
									SRR26282637	29.3427				SRR23073232	20.7893
									SRR9261009	29.3427				SRR28715701	20.7893
									ERR1328052	29.3427				SRR9261028	20.7188
									ERR1433247	29.3427				SRR26188342	20.7188
									SRR14751627	29.2254				SRR9051681	20.7188
									SRR25516067	29.2254				SRR23117544	20.5779
									SRR14932644	28.9906				SRR9051704	20.5779
									SRR21856495	28.8732				SRR25168018	20.5074
									SRR7453060	28.8732				ERR11269297	20.5074
									SRR14932637	28.8732				SRR17659538	20.5074
									SRR9051743	28.6385				SRR5278467	20.5074
									SRR25779723	28.5211				SRR17348321	20.4369
									ERR7570003	28.4038				SRR23073235	20.4369
									SRR25727091	28.4038				SRR28715706	20.4369
									SRR9002405	28.2864				SRR21856516	20.3665
									SRR13612674	28.169				SRR20852510	20.3665
									SRR9002437	28.0516				SRR12762275	20.296
									ERR2607476	27.9343				SRR9261029	20.296
									SRR14932696	27.6995				SRR25727099	20.2255
									SRR11674041	27.4648				SRR14610234	20.0846
									SRR14932702	27.3474				ERR6015526	20.0141
									SRR26978863	27.3474				SRR21396292	19.9436
									SRR13208907	27.1127				SRR23004077	19.9436
									SRR24580136	27.1127				SRR11567528	19.6617
									ERR5523450	26.9953				SRR13355626	19.6617
									SRR26222406	26.8779				ERR7570001	19.5913
									SRR25018370	26.7606				SRR28709970	19.5913
									SRR26978875	26.7606				SRR13974139	19.5208
									SRR28719873	26.7606				SRR12350680	19.3798
									ERR2683255	26.6432				SRR12404947	19.3798
									SRR24718327	26.6432				SRR19591714	19.3798
									SRR14932588	26.5258				SRR26978895	19.3798
									SRR25727134	26.4085				SRR25435923	19.3798
									SRR6050482	26.2911				SRR25565216	19.3094
									SRR11674002	26.1737				SRR24112500	19.2389
									SRR11674003	26.1737				SRR12350687	19.2389
									SRR14932645	26.1737				SRR9051729	19.1684
									SRR14932650	26.1737				SRR24580143	19.098
									SRR14932653	26.0563				DRR350542	19.098
									SRR23073233	26.0563				SRR12350684	19.0275
									SRR9827758	25.939				SRR17659544	19.0275
									DRR438535	25.939				SRR23073216	19.0275
									DRR213773	25.8216				SRR26978880	18.957
									SRR24112503	25.7042				SRR9827757	18.8865
									SRR18715497	25.4695				SRR14932689	18.8865
									SRR9002434	25.4695				SRR26978875	18.8161
									SRR27173445	25.3521				SRR18715501	18.7456
									DRR236221	25.3521				SRR23814900	18.7456
									SRR17089445	25.2347				SRR14932534	18.6047
									SRR6266368	25.2347				DRR438533	18.3228
									SRR14302173	25.1174				SRR13594342	18.2523
									SRR13287442	25				SRR9852185	18.2523
									SRR5007457	25				ERR8521297	18.1818
									SRR14932688	24.8826				SRR11088410	18.1113
									SRR11294020	24.7653				DRR198512	18.1113
									SRR25018395	24.7653				SRR9051718	18.1113
									SRR28262496	24.7653				SRR24204763	18.0409
									SRR11673990	24.6479				SRR11088420	18.0409
									SRR11674054	24.6479				SRR11294032	18.0409
									SRR14932648	24.6479				SRR21856493	18.0409
									SRR12901037	24.4131				SRR9261005	18.0409
									SRR14932526	24.4131				SRR14024165	18.0409
									SRR2062631	24.4131				SRR12358675	17.9704
									SRR12901027	24.2958				SRR12762291	17.8999
									SRR14751589	24.2958				ERR8521300	17.759
									SRR22752030	24.2958				SRR13198928	17.759
									SRR25435989	24.1784				ERR3089230	17.6885
									SRR14932627	23.9437				SRR27173447	17.6885
									SRR21856503	23.9437				SRR6231180	17.6885
									ERR5523456	23.7089				ERR5523449	17.6885
									SRR24425301	23.7089				ERR1328051	17.6885
									SRR13287418	23.7089				ERR1430395	17.6885
									SRR26282659	23.5915				SRR13287454	17.6885
									SRR22000241	23.5915				SRR23004073	17.6885
									SRR24425292	23.5915				SRR28892618	17.6885
									ERR8521302	23.4742				SRR11088389	17.618
									ERR7570001	23.3568				SRR9261022	17.618
									SRR26978869	23.3568				SRR13150681	17.5476
									SRR25018372	23.2394				SRR13994250	17.4771
									SRR26222408	23.2394				SRR14932680	17.3362
									SRR14769839	23.1221				DRR236220	17.3362
									SRR11674043	23.0047				SRR18682539	17.2657
									ERR2607512	22.77				SRR14932671	17.1952
									SRR14023577	22.5352				SRR21396298	17.1247
									SRR19913336	22.5352				SRR27173462	17.1247
									SRR26978876	22.4178				SRR17659510	17.0543
									SRR14932556	22.3005				SRR14932688	17.0543
									SRR25018415	21.831				SRR14932527	16.9133
									SRR16481187	21.831				ERR2683218	16.8428
									SRR24377093	21.5962				SRR11674044	16.8428
									SRR25018260	21.5962				SRR14751626	16.7724
									SRR5467139	21.5962				SRR6747728	16.7724
									SRR26188342	21.5962				SRR11673987	16.7019
									SRR21749617	21.4789				SRR14932520	16.6314
									SRR23217746	21.4789				SRR11674020	16.6314
									SRR14932585	21.2441				SRR14932583	16.6314
									SRR14932678	21.2441				SRR14932496	16.4905
									SRR11673993	21.1268				SRR25018379	16.4905
									SRR11674010	20.892				ERR1356695	16.42
									SRR24204764	20.6573				SRR11674052	16.42
									SRR14610231	20.6573				SRR15239569	16.42
									ERR2683214	20.4225				SRR14932545	16.3495
									SRR11674029	20.4225				SRR21396296	16.3495
									SRR15239574	20.4225				SRR11674029	16.2791
									SRR25516064	20.4225				SRR11294027	16.2086
									SRR6050483	20.4225				DRR438536	16.2086
									SRR24938618	20.1878				SRR22462120	16.2086
									SRR11674023	20.1878				SRR17089445	16.1381
									SRR9002265	20.0704				SRR14932579	16.0677
									SRR11294026	19.6009				SRR5278466	15.9267
									SRR24580140	19.4836				SRR11674004	15.8562
									SRR5208573	19.4836				DRR350541	15.8562
									SRR14932558	19.2488				ERR8521298	15.7153
									SRR3482331	19.1315				SRR11088413	15.6448
									SRR5580758	19.0141				SRR20074302	15.6448
									SRR23004067	19.0141				SRR23217741	15.6448
									SRR24390047	19.0141				SRR26978868	15.6448
									SRR21396297	18.8967				SRR5007133	15.5743
									SRR5460459	18.662				SRR11673993	15.5743
									SRR8830808	18.662				SRR14932609	15.5743
									SRR14932501	18.5446				SRR26978870	15.5743
									SRR11673994	18.4272				SRR11088483	15.5039
									SRR12404962	18.4272				SRR23073217	15.5039
									SRR9852194	18.4272				SRR9852166	15.3629
									SRR14610235	18.4272				SRR14932576	15.2925
									SRR19591715	18.3099				SRR25018372	15.2925
									ERR4682829	18.1925				SRR14932490	15.2925
									SRR11674044	18.1925				SRR11294020	15.1515
									SRR19913334	18.1925				SRR17549184	15.081
									ERR3089231	17.9577				SRR14932541	14.9401
									SRR12350687	17.9577				SRR14932697	14.9401
									ERR12387301	17.8404				SRR14932577	14.8696
									SRR28715696	17.8404				DRR236209	14.8696
									SRR28715701	17.8404				SRR14932585	14.7992
									ERR12387306	17.723				SRR18715497	14.7992
									SRR13208889	17.723				ERR2607590	14.7287
									SRR28520291	17.723				SRR14932501	14.7287
									SRR11294032	17.723				SRR11674013	14.6582
									SRR14751609	17.723				SRR22000222	14.5877
									SRR25018253	17.723				DRR198492	14.5877
									SRR9002163	17.723				ERR12387307	14.5173
									SRR14302174	17.723				SRR14932598	14.5173
									SRR16481183	17.723				SRR11088367	14.5173
									SRR28282210	17.723				SRR24580146	14.5173
									SRR28715711	17.723				ERR1356719	14.4468
									SRR8466246	17.723				SRR25727091	14.4468
									SRR24204760	17.6056				SRR14932587	14.3058
									SRR26282664	17.6056				SRR2062623	14.3058
									SRR9827761	17.6056				SRR2062625	14.3058
									SRR9827772	17.6056				SRR26282659	14.3058
									SRR14751620	17.6056				SRR27173449	14.3058
									SRR2107213	17.6056				ERR1414214	14.3058
									SRR25018399	17.6056				ERR3656299	14.2354
									DRR274968	17.6056				SRR12762290	14.1649
									SRR12358675	17.6056				SRR14244078	14.1649
									SRR16642427	17.6056				SRR24425291	14.1649
									SRR23117549	17.6056				SRR24425295	14.0944
									SRR23117550	17.6056				SRR24425306	14.0944
									SRR26222409	17.6056				DRR424549	14.0944
									SRR26978878	17.6056				SRR13208902	14.024
									SRR8715496	17.6056				SRR14932559	14.024
									SRR9051747	17.6056				SRR9852171	14.024
									SRR9852177	17.6056				SRR6837552	14.024
									SRR25436007	17.6056				SRR18682538	13.9535
									SRR21285873	17.4883				SRR27173437	13.883
									SRR13287409	17.4883				SRR14932533	13.8125
									SRR9827757	17.3709				SRR11088468	13.7421
									SRR24580151	17.3709				SRR11088476	13.6011
									SRR24580155	17.2535				SRR25727117	13.6011
									SRR23073218	17.2535				SRR14932691	13.6011
									SRR25018402	17.1362				SRR9827768	13.5307
									SRR25727099	17.1362				ERR11269314	13.5307
									SRR27173461	17.0188				SRR14932687	13.3897
									SRR15239579	17.0188				SRR11088405	12.8964
									SRR28282206	17.0188				SRR6266368	12.8964
									SRR11088447	16.3146				SRR11674053	12.8259
									SRR14932662	16.3146				SRR5467139	12.8259
									SRR14932665	16.1972				SRR5580760	12.8259
									SRR14932692	15.9624				SRR23004066	12.8259
									SRR11674006	15.8451				SRR14024162	12.7555
									SRR9261038	15.8451				SRR17549187	12.7555
									SRR1168487	15.7277				SRR2662357	12.685
									SRR6231132	15.7277				SRR14932519	12.6145
									SRR22498534	15.493				SRR11088482	12.6145
									SRR26984152	15.3756				SRR14932567	12.544
									SRR11088385	15.2582				SRR12901039	12.4736
									SRR26222407	15.1408				SRR14932593	12.4736
									SRR26282641	15.0235				ERR1356731	12.4031
									ERR1356718	14.7887				DRR235448	12.4031
									SRR6231172	14.6714				SRR11088404	12.3326
									SRR22000229	14.3192				SRR27173435	12.1917
									SRR24975224	14.3192				SRR27173464	12.0507
									SRR9051711	14.3192				SRR12900999	11.9803
									SRR6800323	14.2019				SRR26978877	11.9803
									SRR5278471	14.2019				SRR14149866	11.9098
									SRR26282661	14.0845				SRR11674023	11.7689
									SRR10502071	13.9671				SRR14932546	11.6984
									SRR13287437	13.9671				SRR27173463	11.6279
									ERR9834200	13.8498				SRR14932672	11.5574
									SRR13287435	13.8498				SRR26282637	11.1346
									SRR14932547	13.7324				SRR14932581	11.0641
									SRR25565214	13.615				SRR6231171	10.9937
									SRR17089439	13.4977				ERR2683199	10.9937
									ERR7764193	13.3803				SRR11088398	10.9937
									SRR25018358	13.2629				SRR9261030	10.9937
									SRR25727125	13.1455				SRR23117546	10.9937
									SRR11674005	13.0282				SRR6231208	10.9232
									SRR9827770	12.5587				SRR19591717	10.9232
									SRR9260996	12.2066				ERR4678616	10.8527
									SRR6747807	12.2066				SRR27390284	10.8527
									SRR9852196	12.2066				SRR26671963	10.7822
									SRR15239562	12.0892				SRR16214429	10.7118
									SRR25018350	12.0892				SRR24580152	10.7118
									SRR8427160	11.8545				SRR26222412	10.7118
									SRR22026047	11.8545				ERR12387301	10.6413
									SRR24425291	11.8545				SRR11567520	10.6413
									SRR27173441	11.7371				ERR7570006	10.6413
									SRR12762302	11.7371				SRR12762285	10.6413
									SRR24425294	11.7371				SRR12762298	10.6413
									SRR24425295	11.7371				SRR24580159	10.6413
									SRR14932488	11.7371				DRR198509	10.6413
									SRR28674284	11.7371				ERR7850096	10.6413
									SRR9051740	11.7371				SRR13287416	10.6413
									SRR11567529	11.385				SRR14769839	10.6413
									SRR25516066	11.1502				SRR15681080	10.6413
									SRR28892617	11.1502				SRR16481186	10.6413
									SRR14751588	10.3286				SRR19025411	10.6413
									SRR14932503	10.0939				SRR26222409	10.6413
									SRR24580141	10.0939				SRR4236669	10.6413
									SRR16481184	10.0939				SRR22752026	10.6413
									SRR9827762	9.97653				SRR7754192	10.5708
									SRR14932583	9.74178				ERR1356697	10.5708
									SRR23073215	9.74178				ERR1356741	10.5708
									SRR24204763	9.62441				SRR21856509	10.5708
									SRR14932629	9.62441				SRR25018417	10.5708
									SRR26222410	9.2723				DRR198502	10.5708
									SRR14932546	9.15493				ERR3281024	10.5708
									SRR14024162	9.03756				SRR16642405	10.5708
									SRR17549187	9.03756				SRR16642413	10.5708
									SRR24580157	8.80282				SRR28715707	10.5708
									SRR28892616	8.4507				SRR16642422	10.5708
									SRR26282636	8.09859				SRR25435910	10.5708
									SRR9051729	7.98122				ERR12387310	10.5004
									SRR14932490	7.74648				SRR22752024	10.5004
									SRR24390044	7.74648				SRR25516064	10.4299
									SRR14932587	7.62911				SRR11674033	10.3594
									SRR26978864	7.51174				SRR11674048	10.2889
									SRR14932581	7.15962				SRR26282636	10.2185
									SRR26425198	7.15962				SRR27173441	10.148
									SRR24390043	7.15962				SRR27173455	10.148
									SRR11088402	7.04225				SRR27173440	9.93658
									SRR14932655	6.69014				ERR977425	9.8661
									DRR198509	5.98592				SRR14751608	9.79563
									ERR977424	5.86854				SRR11674037	9.65469
									SRR14932694	5.86854				SRR17089446	9.58421
									SRR25435984	5.86854				SRR12901035	9.51374
									SRR15239543	5.39906				SRR26282661	9.51374
									SRR21396296	5.28169				SRR10402494	9.51374
									SRR25727138	5.16432				SRR8427159	9.44327
									SRR11674048	5.04695				ERR7570005	9.44327
									SRR23073235	5.04695				SRR11674010	9.3728
									SRR6231192	4.57746				SRR14751602	9.23185
									SRR25436026	4.22535				SRR19052726	8.94996
									SRR18715504	4.10798				SRR6231170	8.80902
									SRR27584551	3.75587				ERR977424	8.73855
									SRR9852185	3.40376				SRR17344320	8.66808
														SRR6231183	8.52713
														SRR15239578	8.52713
														SRR25168023	8.45666
														ERR1356729	8.24524
														SRR11674019	8.17477
														SRR26978878	8.17477
														SRR22000247	8.03383
														SRR14932644	8.03383
														SRR28674284	8.03383
														SRR11673976	7.96335
														ERR1356751	7.68147
														SRR27173446	7.61099
														ERR11269305	7.61099
														SRR11674025	7.61099
														SRR14932637	7.61099
														SRR12762315	7.47005
														SRR25727111	7.47005
														SRR14610236	7.47005
														SRR11088384	7.39958
														SRR26978887	7.39958
														SRR2062631	7.25863
														SRR14932543	7.18816
														SRR2062624	7.11769
														SRR26984152	7.11769
														SRR27197499	7.11769
														ERR4678626	7.04722
														SRR14932651	6.90627
														SRR25018262	6.8358
														SRR27173442	6.62438
														SRR14932532	6.41297
														SRR21396293	6.20155
														DRR424543	6.20155
														ERR3674891	6.13108
														SRR25018318	6.13108
														SRR14932557	5.99013
														SRR25436008	5.84919
														SRR25727133	5.77872
														SRR9852207	5.70825
														SRR13287409	5.49683
														SRR25018421	4.93305
														SRR11294019	4.72163
														SRR25727105	4.43975
														SRR9852183	4.43975
														SRR14932647	4.2988
														SRR19913334	4.22833
														SRR11674043	4.15786
														SRR14769838	4.08739
														SRR26282664	4.01691
														SRR24580134	3.38266
														SRR24975224	3.31219
														SRR27173454	3.24172
														SRR26282658	3.0303
														SRR9261024	2.88936
														SRR14932662	2.74841
														SRR25435922	2.74841
														SRR9852214	2.60747
														SRR14932620	2.46653
														SRR14932531	2.39605
														SRR14932544	2.39605
														SRR11744884	2.04369
														SRR16481183	2.04369
														SRR25435984	2.04369
														SRR25435989	2.04369
														SRR25436007	2.04369
														SRR25436012	2.04369
														SRR5460459	1.97322
														ERR1356693	1.97322
														ERR1356699	1.97322
														ERR1356721	1.97322

## Sheet: Table_S4
Table S4 Genome comparison of acesulfame-degrading strains Shinella sp. WSC3-e, WSD5-1 and YE25.
Shinella sp. WSC3-e (GCA_945994535.2)			Shinella sp. WSD5-1 (GCA_963942435.1)			Shinella sp. YE25 (GCF_028534295.1)				WSC3-e versus YE25 (blastn)
Replicon	ENA/ GenBank ID	Length (bp)	Replicon	ENA/ GenBank ID	Length (bp)	contig number	Replicon	NCBI ID (prefix JAHYXM01)	Length (bp)	Identity (%)	Query coverage (%)
chromosome	OZ000530	4724609	chromosome	OZ012596	4724610	1	chromosome	0000001.1	4694578	100	98
plasmid PA	OZ000531	787600	plasmid	OZ012597	787600	2	plasmid	0000002.1	787600	100	100
plasmid PB	OZ000532	427952	plasmid	OZ012598	428047	3	plasmid	0000003.1	428047	100	99
plasmid PC	OZ000533	388751	plasmid	OZ012599	388751	4	plasmid	0000004.1	388751	100	100
plasmid PE	OZ000535	348572	plasmid	OZ012600	348572	5	plasmid	0000005.1	348572	100	100
plasmid PG	OZ000537	143627	plasmid	OZ012604	143629	9	plasmid	0000009.1	143629	100	100
plasmid PH	OZ000538	131786	plasmid	OZ012606	131784	11	plasmid	0000011.1	131785	99.8	100
plasmid PI	OZ000539	129754	plasmid	OZ012607	129752	12	plasmid	0000012.1	129752	100	100
plasmid PF	OZ000536	324680	plasmid	OZ012602	170756	7	plasmid	0000007.1	170756	100	53
			plasmid	OZ012603	153745	8	plasmid	0000008.1	153745	100	48
plasmid PD	OZ000534	362552	plasmid	OZ012601	220271	6	plasmid	0000006.1	217083	100	60
			plasmid	OZ012605	142290	10	plasmid	0000010.1	142290	100	39
plasmid PJ	OZ000540	41586	plasmid	OZ012608	41587	13	plasmid	0000013.1	41586	100	100
(= AUP plasmid)			(= AUP plasmid)				(= AUP plasmid)
total		7769883	total		7769807		total		7736588

## Sheet: Table_S5
Table S5. Coding sequences of the AUP plasmid from Shinella sp. WSC3-e with predicted functions.
Locus tag SHIWSC3_	Protein accession (NCBI)	Length (aa)	Predicted function of gene product	Comment
PJ0001	CAK7262370.1	502	acesulfame sulfatase, alkaline phosphatase family protein, catalytic formylglycine residue modification
PJ0003	not applicable	355	DDE-type transposase, IS630 family	Complete coding sequence after manually correction, identical to the homologous coding sequence of strain Shinella sp. YE25 (NCBI ID: WP_272792134.1).
PJ0008	CAK7262377.1	245	DUF3800 protein
PJ0009	CAK7262378.1	293	DUF4238 protein
PJ0010	CAK7262379.1	221	protein of unknown function
PJ0011	CAK7262380.1	543	protein of unknown function
PJ0012	CAK7262381.1	229	protein of unknown function
PJ0013	CAK7262382.1	295	sce7726 family protein
PJ0014	CAK7262383.1	313	sce7725 family protein
PJ0015	CAK7262384.1	340	RES domain-containing protein (possibly an NAD+ phosphorylase as toxin component of a toxin-antitoxin system)
PJ0016	CAK7262385.1	226	segregation and condensation protein B, SMC-Scp complex subunit ScpB
PJ0017	CAK7262386.1	318	DUF1403
PJ0018	CAK7262387.1	392	tyrosine-type recombinase/integrase
PJ0019	CAK7262388.1	195	MFS transporter, partial sequence
PJ0020	CAK7262389.1	325	AAA family ATPase, part of IS481 family element
PJ0021	CAK7262390.1	550	transposase, part of IS481 family element
PJ0022	CAK7262391.1	200	PinE-like site-specific DNA recombinase, part of IS481 family element
PJ0024	CAK7262393.1	261	PtxE, LysR-like transcriptional regulator
PJ0025	CAK7262394.1	332	PtxD, phosphonate dehydrogenase
PJ0026	CAK7262395.1	268	PtxC, partial sequence, transmembrane protein of ABC-type transporter
PJ0027	CAK7262396.1	282	PtxB, substrate-binding protein of ABC-type transporter
PJ0028	CAK7262397.1	269	PtxA/PhnC, ATPase of ABC-type transporter
PJ0050	CAK7262398.1	64	TnpB, partial sequence, IS66 family insertion sequence element accessory protein
PJ0029	CAK7262399.1	462	ParB/RepB/Spo0J family partition protein
PJ0030	CAK7262400.1	73	ribbon-helix-helix protein, CopG family
PJ0031	CAK7262401.1	236	replication protein RepA
PJ0032	CAK7262402.1	223	chromosome partitioning protein ParA
PJ0033	CAK7262403.1	109	stability/partitioning determinant
PJ0034	CAK7262404.1	127	RelE/ParE-like toxin component of a toxin-antitoxin system
PJ0035	CAK7262405.1	105	antitoxin component of a toxin-antitoxin system
PJ0036	CAK7262406.1	562	type IV secretion protein TraG
PJ0037	CAK7262407.1	98	mobilization protein, MobC-like
PJ0038	CAK7262408.1	1122	conjugal transfer protein TraA
PJ0039	CAK7262409.1	231	DUF6118 protein
PJ0040	CAK7262410.1	472	ANSA amidase
PJ0041	CAK7262411.1	311	LysR-like transcriptional regulator
PJ0052	CAK7262413.1	276	TauE/SafE system, low molecular weight anion export
PJ0043	CAK7262414.1	250	transposase, IS6 family

## Sheet: Table_S6
Table S6. The 20 most abundant proteins in Shinella sp. WSC3-e when growing with acesulfame
Category	Locus tag (SHIWSC3_)	Predicted function	Sequence coverage [%]	Abundance (%)
Acesulfame catabolism	PJ0001	acesulfame sulfatase	61	6.74 ± 0.16
	PJ0040	ANSA amidase	65	1.20 ± 0.04
Transport	4645	dipeptide ABC transporter periplasmic binding protein	68	0.96 ± 0.02
	3469	thiosulfate/sulfate ABC transporter periplasmic binding protein	69	0.77 ± 0.11
	3711	putative tricarboxylic transport membrane protein	50	1.91 ± 0.05
	2698	Leu/Ile/Val-binding protein homolog 1	76	0.89 ± 0.07
Basic cellular functions and metabolism	1426	citrate synthase	66	1.75 ± 0.07
	4620	isocitrate lyase	72	1.23 ± 0.05
	1576	isocitrate dehydrogenase	73	0.71 ± 0.02
	PF0360	acetyl-CoA C-acetyltransferase	81	1.99 ± 0.09
	1163	translation elongation factor Tu 2	58	2.10± 0.11
	1177	elongation factor G	70	0.64± 0.03
	2972	glutamate synthase subunit GltB	68	1.03 ± 0.05
Chaperone	148	chaperonin GroEL	85	5.66 ± 0.27
	PD0217	chaperone protein ClpB	68	1.32± 0.07
	149	cochaperonin GroES	72	1.03 ± 0.05
	3928	chaperone protein DnaK	64	0.82± 0.04
Others	PF0195	CocE/NonD family hydrolase	68	4.20 ± 0.09
	PF0355	3-keto-5-aminohexanoate cleavage enzyme	65	1.83 ± 0.06
	PF0354	putative cyclase	71	1.12± 0.06

## Sheet: Table_S7
Table S7. Identified proteins in the crude extract proteome of Shinella sp. WSC3-e.
Locus tag	Accession	Protein FDR Confidence	Description	Sum PEP Score	Coverage [%]	# Peptides	# PSMs	# Unique Peptides	# AAs	MW [kDa]	calc. pI	Score Sequest HT: Sequest HT	R1	R2	R3	average	stdev	R1 (%)	R2 (%)	R3 (%)	average_%	stdev_%	R1_sum	R2_sum	R3_sum
SHIWSC3_PJ0001	CAK7262370.1	High	acesulfame sulfatase, alkaline phosphatase family protein, catalytic FG residue modification (plasmid) [Shinella sp. WSC3-e]	472.593	61	29	983	29	502	56.9	5.83	2882.54	1.97968e+09	2.66215e+09	2.96623e+09	2.53602e+09	4.12512e+08	6.84885	6.80606	6.5598	6.73824	0.156006	2.89053e+10	3.91144e+10	4.52183e+10
SHIWSC3_0148	CAK7254850.1	High	chaperonin GroEL [Shinella sp. WSC3-e]	886.174	85	59	850	59	546	57.7	5.17	2547.15	1.69793e+09	2.09498e+09	2.5993e+09	2.13074e+09	3.68851e+08	5.8741	5.35603	5.74834	5.65949	0.270222
SHIWSC3_PF0195	CAK7261736.1	High	CocE/NonD family hydrolase (plasmid) [Shinella sp. WSC3-e]	602.936	68	39	1005	39	583	65.9	5.58	2375.12	1.19731e+09	1.68684e+09	1.88063e+09	1.58826e+09	2.87543e+08	4.14217	4.31259	4.159	4.20459	0.0939127
SHIWSC3_1163	CAK7255865.1	High	translation elongation factor Tu 2 [Shinella sp. WSC3-e]	358.03	58	27	430	27	391	42.7	5.44	1148.15	5.87861e+08	8.70018e+08	9.20663e+08	7.92847e+08	1.46414e+08	2.03375	2.22429	2.03604	2.09803	0.109355
SHIWSC3_PF0360	CAK7261901.1	High	acetyl-CoA C-acyltransferase (plasmid) [Shinella sp. WSC3-e]	459.636	81	30	489	30	399	40.7	6.1	1411.3	5.92279e+08	7.90298e+08	8.5303e+08	7.45202e+08	1.11124e+08	2.04903	2.02048	1.88647	1.98533	0.0867936
SHIWSC3_3711	CAK7258411.1	High	putative tricarboxylic transport membrane protein [Shinella sp. WSC3-e]	308.097	50	19	328	19	326	33.3	5.03	992.24	5.67145e+08	7.31814e+08	8.53625e+08	7.17528e+08	1.1739e+08	1.96208	1.87096	1.88779	1.90694	0.0484863
SHIWSC3_PF0355	CAK7261896.1	High	3-keto-5-aminohexanoate cleavage enzyme (plasmid) [Shinella sp. WSC3-e]	242.918	65	19	334	19	310	34	5.99	845.59	5.39208e+08	6.88899e+08	8.37647e+08	6.88584e+08	1.21837e+08	1.86543	1.76124	1.85245	1.82637	0.0567783
SHIWSC3_1426	CAK7256128.1	High	citrate synthase [Shinella sp. WSC3-e]	278.771	66	27	311	27	429	47.9	6.32	739.86	4.80949e+08	6.99426e+08	8.07858e+08	6.62744e+08	1.35957e+08	1.66388	1.78816	1.78657	1.7462	0.0712991
SHIWSC3_PD0217	CAK7261053.1	High	chaperone protein ClpB (plasmid) [Shinella sp. WSC3-e]	762.943	68	82	451	81	964	106	5.27	1237.19	3.61193e+08	5.44628e+08	5.92942e+08	4.99588e+08	9.98278e+07	1.24957	1.3924	1.31129	1.31775	0.0716319
SHIWSC3_4620	CAK7259319.1	High	isocitrate lyase [Shinella sp. WSC3-e]	326.653	72	25	304	25	429	47	5.71	862.86	3.51473e+08	5.03583e+08	5.37988e+08	4.64348e+08	8.1041e+07	1.21595	1.28746	1.18976	1.23106	0.0505752
SHIWSC3_PJ0040	CAK7262410.1	High	ANSA amidase (plasmid) [Shinella sp. WSC3-e]	369.104	65	34	328	34	472	50.2	5.77	1016.58	3.38646e+08	4.86605e+08	5.29974e+08	4.51742e+08	8.19073e+07	1.17157	1.24406	1.17203	1.19589	0.0417164
SHIWSC3_PF0354	CAK7261895.1	High	putative cyclase [Shinella sp. 37]	186.862	71	15	213	15	261	28.8	5.67	665.68	3.37172e+08	4.1452e+08	5.1858e+08	4.23424e+08	9.10314e+07	1.16647	1.05976	1.14684	1.12436	0.0567946
SHIWSC3_2972	CAK7257674.1	High	glutamate synthase subunit GltB [Shinella sp. WSC3-e]	1016.98	68	108	543	108	1574	172.7	6.51	1615.26	2.84208e+08	4.21791e+08	4.59658e+08	3.88552e+08	7.53846e+07	0.983237	1.07835	1.01653	1.02604	0.048265
SHIWSC3_0149	CAK7254851.1	High	cochaperonin GroES [Shinella sp. WSC3-e]	165.756	72	15	146	15	98	10.5	5.57	452.95	3.12046e+08	3.62735e+08	4.6913e+08	3.81304e+08	6.54593e+07	1.07955	0.92737	1.03748	1.0148	0.0785822
SHIWSC3_4645	CAK7259344.1	High	dipeptide ABC transporter periplasmic binding protein [Shinella sp. WSC3-e]	430.886	68	41	380	41	531	58.7	4.92	916.04	2.76713e+08	3.85728e+08	4.29418e+08	3.63953e+08	6.42149e+07	0.957308	0.986153	0.949656	0.964372	0.0192468
SHIWSC3_2698	CAK7257400.1	High	Leu/Ile/Val-binding protein homolog 1 [Shinella sp. WSC3-e]	405.353	76	26	235	25	372	38.8	4.96	835.8	2.61871e+08	3.17719e+08	4.326e+08	3.37397e+08	7.10753e+07	0.90596	0.812282	0.956693	0.891645	0.0732623
SHIWSC3_3928	CAK7258627.1	High	chaperone protein DnaK [Shinella sp. WSC3-e]	499.634	64	47	362	41	638	68.5	5.01	941.52	2.40448e+08	3.03755e+08	3.89253e+08	3.11152e+08	6.09743e+07	0.831845	0.776581	0.860831	0.823086	0.0428024
SHIWSC3_3469	CAK7258169.1	High	thiosulfate/sulfate ABC transporter periplasmic binding protein CysP [Shinella sp. WSC3-e]	244.901	69	22	171	22	327	35.8	5.15	514.1	2.4115e+08	2.54052e+08	3.79089e+08	2.9143e+08	6.22077e+07	0.834275	0.649509	0.838354	0.774046	0.107872
SHIWSC3_1576	CAK7256278.1	High	Isocitrate dehydrogenase [NADP] [Shinella sp. WSC3-e]	247.54	73	33	170	33	404	45.3	6.07	415.86	2.01712e+08	2.85014e+08	3.1701e+08	2.67912e+08	4.8599e+07	0.697836	0.728667	0.701067	0.70919	0.0169447
SHIWSC3_1177	CAK7255879.1	High	elongation factor G [Shinella sp. WSC3-e]	503.351	70	42	377	42	699	77.8	5.22	832.57	1.75771e+08	2.63756e+08	2.941e+08	2.44542e+08	5.01816e+07	0.608092	0.674319	0.6504	0.64427	0.0335362
SHIWSC3_4486	CAK7259185.1	High	polynucleotide phosphorylase [Shinella sp. WSC3-e]	464.051	68	47	324	47	714	77.2	5.34	955.15	1.69894e+08	2.66312e+08	2.73049e+08	2.36418e+08	4.71201e+07	0.587759	0.680853	0.603845	0.624152	0.0497585
SHIWSC3_PB0170	CAK7260263.1	High	aconitate hydratase 1 (plasmid) [Shinella sp. WSC3-e]	400.057	61	44	312	44	884	95.4	5.27	713.24	1.60376e+08	2.43826e+08	2.51745e+08	2.18649e+08	4.1332e+07	0.554831	0.623366	0.556732	0.57831	0.0390317
SHIWSC3_3535	CAK7258235.1	High	Malate dehydrogenase [Shinella sp. WSC3-e]	281.428	76	25	198	25	320	33.6	5.8	528.75	1.48919e+08	2.3718e+08	2.4222e+08	2.0944e+08	4.28441e+07	0.515195	0.606375	0.535668	0.552413	0.0478406
SHIWSC3_1222	CAK7255924.1	High	Universal stress protein family protein [Shinella sp. WSC3-e]	221.479	69	18	178	18	280	30	5.67	552.67	1.49826e+08	1.76949e+08	2.34842e+08	1.87206e+08	3.54574e+07	0.518333	0.452389	0.519352	0.496691	0.0383704
SHIWSC3_1957	CAK7256659.1	High	conserved exported protein of unknown function [Shinella sp. WSC3-e]	119.626	77	10	84	10	176	18.9	5.36	182.73	1.48871e+08	1.68498e+08	2.12391e+08	1.76587e+08	2.6555e+07	0.51503	0.430783	0.469701	0.471838	0.0421638
SHIWSC3_3725	CAK7258425.1	High	Pyruvate carboxylase [Shinella sp. WSC3-e]	570.443	65	68	281	68	1152	126.3	6.07	758.12	1.3325e+08	1.848e+08	2.11008e+08	1.76353e+08	3.23016e+07	0.460989	0.47246	0.466644	0.466698	0.00573547
SHIWSC3_2321	CAK7257023.1	High	branched chain amino acid/phenylalanine ABC transporter periplasmic binding protein [Shinella sp. WSC3-e]	313.141	73	26	144	26	368	37.4	4.88	497.64	1.3852e+08	1.79618e+08	2.05572e+08	1.7457e+08	2.76056e+07	0.479221	0.459213	0.454622	0.464352	0.0130799
SHIWSC3_3791	CAK7258491.1	High	NAD-specific glutamate dehydrogenase [Shinella sp. WSC3-e]	671.444	60	82	333	82	1593	174.6	6.35	883	1.29213e+08	1.87777e+08	2.04699e+08	1.73896e+08	3.23423e+07	0.447021	0.48007	0.45269	0.459927	0.0176734
SHIWSC3_4574	CAK7259273.1	High	Flagellin D [Shinella sp. WSC3-e]	259.966	71	27	179	23	395	41.2	4.48	394.93	1.21142e+08	1.45843e+08	1.97982e+08	1.54989e+08	3.20295e+07	0.419099	0.372863	0.437836	0.409933	0.0334425
SHIWSC3_2918	CAK7257620.1	High	transketolase 1 [Shinella sp. WSC3-e]	290.107	53	29	171	29	660	71.1	6.25	480.56	1.15213e+08	1.67159e+08	1.72583e+08	1.51652e+08	2.58608e+07	0.398589	0.42736	0.381666	0.402538	0.0231019
SHIWSC3_0847	CAK7255549.1	High	serine hydroxymethyltransferase [Shinella sp. WSC3-e]	273.38	57	28	191	28	432	46.7	6.81	530.43	1.10818e+08	1.67432e+08	1.78655e+08	1.52302e+08	2.96892e+07	0.383382	0.428057	0.395095	0.402178	0.0231643
SHIWSC3_4522	CAK7259221.1	High	30S ribosomal subunit protein S1 [Shinella sp. WSC3-e]	358.936	61	41	221	41	568	62.5	5.22	584.17	1.12876e+08	1.60716e+08	1.80346e+08	1.51313e+08	2.83355e+07	0.390503	0.410887	0.398833	0.400074	0.0102484
SHIWSC3_4289	CAK7258988.1	High	O-succinylhomoserine sulfhydrylase [Shinella sp. WSC3-e]	246.456	74	26	155	26	394	42.7	6.7	422.84	1.13177e+08	1.49995e+08	1.754e+08	1.46191e+08	2.55445e+07	0.391544	0.383479	0.387896	0.38764	0.00403883
SHIWSC3_PF0357	CAK7261898.1	High	acetyl-CoA:acetoacetyl-CoA transferase subunit beta (plasmid) [Shinella sp. WSC3-e]	110.055	49	10	123	10	209	22.1	5.1	291.36	1.02907e+08	1.55926e+08	1.68465e+08	1.42433e+08	2.84138e+07	0.356014	0.398642	0.372559	0.375738	0.021491
SHIWSC3_0559	CAK7255261.1	High	superoxide dismutase (Fe) [Shinella sp. WSC3-e]	100.701	34	8	69	8	200	22.5	6.44	220.8	1.12159e+08	1.45004e+08	1.6555e+08	1.40904e+08	2.19889e+07	0.388021	0.370717	0.366113	0.37495	0.011551
SHIWSC3_2383	CAK7257085.1	High	putative branched-chain-amino-acid aminotransferase [Shinella sp. WSC3-e]	194.356	79	22	137	22	295	32.9	6.05	344.51	9.85027e+07	1.71245e+08	1.52705e+08	1.40818e+08	3.08637e+07	0.340777	0.437806	0.337707	0.372097	0.0569263
SHIWSC3_3689	CAK7258389.1	High	acetyl-CoA acetyltransferase [Shinella sp. WSC3-e]	250.168	73	25	156	25	393	40.5	6.33	464.2	1.06913e+08	1.41206e+08	1.69979e+08	1.39366e+08	2.57795e+07	0.369872	0.361008	0.375907	0.368929	0.00749413
SHIWSC3_3534	CAK7258234.1	High	succinyl-CoA synthetase subunit beta [Shinella sp. WSC3-e]	329.897	73	27	187	27	397	41.9	5.05	470.01	1.06823e+08	1.38113e+08	1.73382e+08	1.39439e+08	2.71888e+07	0.36956	0.353101	0.383433	0.368698	0.0151843
SHIWSC3_4166	CAK7258865.1	High	cysteine synthase A [Shinella sp. WSC3-e]	218.617	78	21	138	21	322	33.3	5.81	338.31	1.00175e+08	1.53181e+08	1.60497e+08	1.37951e+08	2.68782e+07	0.346561	0.391622	0.354938	0.364374	0.023967
SHIWSC3_2684	CAK7257386.1	High	HlyD family secretion protein [Shinella sp. WSC3-e]	254.079	71	22	174	22	401	41.2	5.19	496.89	1.06233e+08	1.23937e+08	1.75866e+08	1.35346e+08	2.95498e+07	0.367522	0.316859	0.388927	0.357769	0.0370108
SHIWSC3_0497	CAK7255199.1	High	DUF1344 domain-containing protein [Shinella sp. WSC3-e]	78.27	52	5	117	5	85	9	9.64	272.06	1.10573e+08	1.21135e+08	1.72172e+08	1.34627e+08	2.68965e+07	0.382533	0.309695	0.380757	0.357662	0.0415501
SHIWSC3_1373	CAK7256075.1	High	Trigger factor [Shinella sp. WSC3-e]	347.208	82	45	171	45	492	54.4	4.88	484.45	1.02955e+08	1.33007e+08	1.69737e+08	1.35233e+08	2.73092e+07	0.356179	0.340047	0.375372	0.357199	0.0176848
SHIWSC3_2919	CAK7257621.1	High	D-erythrose-4-phosphate dehydrogenase [Shinella sp. WSC3-e]	298.183	86	28	182	28	333	35.6	6.73	590.48	1.00179e+08	1.41785e+08	1.59131e+08	1.33698e+08	2.47369e+07	0.346577	0.362487	0.351918	0.353661	0.0080966
SHIWSC3_4032	CAK7258731.1	High	glutamate dehydrogenase [Shinella sp. WSC3-e]	362.24	85	41	202	41	451	49	6.99	557.32	9.72458e+07	1.50026e+08	1.47243e+08	1.31505e+08	2.42514e+07	0.336429	0.383556	0.325627	0.348537	0.030804
SHIWSC3_1172	CAK7255874.1	High	RNA polymerase subunit beta' [Shinella sp. WSC3-e]	530.473	57	78	264	78	1403	155	6.8	665.69	9.9292e+07	1.36082e+08	1.59094e+08	1.31489e+08	2.46291e+07	0.343507	0.347908	0.351835	0.34775	0.00416613
SHIWSC3_2971	CAK7257673.1	High	Glutamate synthase [NADPH] small chain [Shinella sp. WSC3-e]	357.973	77	39	224	39	485	53.2	6.23	555.02	9.64414e+07	1.43404e+08	1.45158e+08	1.28334e+08	2.25631e+07	0.333646	0.366627	0.321016	0.34043	0.0235499
SHIWSC3_3879	CAK7258579.1	High	malate synthase G [Shinella sp. WSC3-e]	396.386	69	45	212	45	720	78.7	5.67	534.54	9.01408e+07	1.39483e+08	1.52101e+08	1.27242e+08	2.67352e+07	0.311848	0.356603	0.336371	0.334941	0.0224116
SHIWSC3_1171	CAK7255873.1	High	RNA polymerase subunit beta [Shinella sp. WSC3-e]	517.9	58	71	241	71	1379	153.4	5.15	642.13	9.28027e+07	1.24705e+08	1.41319e+08	1.19609e+08	2.01319e+07	0.321058	0.318821	0.312527	0.317468	0.00442317
SHIWSC3_3175	CAK7257877.1	High	cystine ABC transporter periplasmic binding protein [Shinella sp. WSC3-e]	250.118	79	22	131	22	257	27.3	5.2	415.21	9.50854e+07	1.0941e+08	1.46374e+08	1.16956e+08	2.16076e+07	0.328954	0.279718	0.323705	0.310793	0.0270388
SHIWSC3_2914	CAK7257616.1	High	transaldolase B [Shinella sp. WSC3-e]	236.525	78	23	179	23	320	34.5	5.24	344.41	8.56675e+07	1.24053e+08	1.3123e+08	1.1365e+08	2.00023e+07	0.296373	0.317153	0.290213	0.301247	0.0141158
SHIWSC3_1586	CAK7256288.1	High	enolase [Shinella sp. WSC3-e]	198.507	59	20	132	20	424	44.7	4.92	334.98	9.1453e+07	1.01268e+08	1.47663e+08	1.13461e+08	2.45141e+07	0.316388	0.258901	0.326556	0.300615	0.0364815
SHIWSC3_2048	CAK7256750.1	High	raffinose/stachyose/melibiose transport system substrate-binding protein [Shinella sp. WSC3-e]	158.903	57	18	91	18	419	45.5	4.82	228.1	9.24131e+07	1.00584e+08	1.44473e+08	1.1249e+08	2.286e+07	0.31971	0.257153	0.319501	0.298788	0.036057
SHIWSC3_4365	CAK7259064.1	High	DUF2059 domain-containing protein [Shinella sp. WSC3-e]	165.65	76	16	87	16	179	18.8	5.4	250.65	9.12907e+07	1.00286e+08	1.45641e+08	1.12406e+08	2.37857e+07	0.315827	0.256392	0.322083	0.298101	0.0362559
SHIWSC3_0808	CAK7255510.1	High	Alpha-keto acid-binding periplasmic protein TakP [Shinella sp. WSC3-e]	138.044	36	16	89	16	368	39.9	6.8	206.69	8.46373e+07	1.12399e+08	1.41574e+08	1.1287e+08	2.32465e+07	0.292809	0.287361	0.313089	0.297753	0.0135581
SHIWSC3_PF0356	CAK7261897.1	High	acetyl-CoA:acetoacetyl-CoA transferase subunit alpha (plasmid) [Shinella sp. WSC3-e]	162.773	60	15	130	15	234	25.2	6.73	373.99	8.4399e+07	1.20919e+08	1.29209e+08	1.11509e+08	1.9466e+07	0.291984	0.309142	0.285744	0.295623	0.012116
SHIWSC3_PG0031	CAK7261958.1	High	serralysin (plasmid) [Shinella sp. WSC3-e]	315.002	62	39	176	39	910	93.9	4.55	442.81	8.79877e+07	1.07828e+08	1.3227e+08	1.09362e+08	1.81108e+07	0.3044	0.275674	0.292515	0.290863	0.0144338
SHIWSC3_3472	CAK7258172.1	High	Electron transfer flavoprotein subunit beta [Shinella sp. WSC3-e]	171.702	71	21	107	21	249	26.5	6.95	275.42	8.36831e+07	1.08357e+08	1.31519e+08	1.07853e+08	1.95324e+07	0.289507	0.277026	0.290855	0.285796	0.00762506
SHIWSC3_1569	CAK7256271.1	High	Small ribosomal subunit protein uS4 [Shinella sp. WSC3-e]	173.936	62	22	108	22	205	23.4	9.96	291.93	8.30655e+07	1.12558e+08	1.26637e+08	1.0742e+08	1.81554e+07	0.287371	0.287767	0.280058	0.285065	0.00434089
SHIWSC3_3847	CAK7258547.1	High	thioredoxin 1 [Shinella sp. WSC3-e]	91.663	65	6	115	6	106	11.2	4.77	269.84	8.48309e+07	9.81923e+07	1.4037e+08	1.07798e+08	2.36694e+07	0.293478	0.251039	0.310428	0.284982	0.0305929
SHIWSC3_3974	CAK7258673.1	High	basic membrane protein A and related proteins [Shinella sp. WSC3-e]	236.388	82	28	137	28	330	35	5.1	353.96	8.32455e+07	1.04229e+08	1.2883e+08	1.05435e+08	1.86295e+07	0.287994	0.266473	0.284908	0.279791	0.011637
SHIWSC3_3783	CAK7258483.1	High	3-isopropylmalate dehydrogenase [Shinella sp. WSC3-e]	272.268	70	25	138	25	369	39.4	5.24	353.49	7.64443e+07	1.16009e+08	1.24423e+08	1.05626e+08	2.09182e+07	0.264464	0.29659	0.275161	0.278738	0.0163588
SHIWSC3_1416	CAK7256118.1	High	ribosome-recycling factor [Shinella sp. WSC3-e]	199.004	71	21	99	21	186	20.8	6.62	304.6	8.32246e+07	1.01718e+08	1.29631e+08	1.04858e+08	1.90747e+07	0.287921	0.260054	0.286677	0.278217	0.0157426
SHIWSC3_PB0355	CAK7260448.1	High	Universal stress protein (plasmid) [Shinella sp. WSC3-e]	233.008	81	19	148	19	276	29.6	5.69	359.64	7.51221e+07	1.14072e+08	1.23214e+08	1.04136e+08	2.08527e+07	0.25989	0.291638	0.272487	0.274672	0.0159862
SHIWSC3_3827	CAK7258527.1	High	succinate-semialdehyde dehydrogenase (NADP(+)) GabD [Shinella sp. WSC3-e]	255.41	58	25	144	25	483	51.4	5.74	386.11	7.83611e+07	1.04533e+08	1.28119e+08	1.03671e+08	2.03227e+07	0.271096	0.267248	0.283334	0.273893	0.0083999
SHIWSC3_3494	CAK7258194.1	High	peptidyl-prolyl cis-trans isomerase C [Shinella sp. WSC3-e]	336.477	81	33	139	33	299	32.3	5.14	453.6	8.70534e+07	9.22859e+07	1.28487e+08	1.02609e+08	1.84232e+07	0.301167	0.235938	0.284149	0.273752	0.0338347
SHIWSC3_1170	CAK7255872.1	High	50S ribosomal subunit protein L12 [Shinella sp. WSC3-e]	64.455	70	6	165	6	125	12.7	4.86	384.13	6.9647e+07	1.15229e+08	1.14201e+08	9.96923e+07	2.12493e+07	0.240949	0.294594	0.252555	0.262699	0.0282247
SHIWSC3_PF0346	CAK7261887.1	High	Aldehyde dehydrogenase (plasmid) [Shinella sp. WSC3-e]	304.61	82	34	149	34	496	52.8	6.54	390.71	7.72397e+07	1.02076e+08	1.17183e+08	9.88328e+07	1.64671e+07	0.267216	0.260968	0.259148	0.262444	0.00423156
SHIWSC3_3581	CAK7258281.1	High	methylglyoxal reductase DkgA [Shinella sp. WSC3-e]	154.57	71	19	93	19	276	30.8	6.46	276.91	7.71552e+07	1.01476e+08	1.17703e+08	9.87782e+07	1.66633e+07	0.266924	0.259434	0.2603	0.262219	0.00409712
SHIWSC3_PF0358	CAK7261899.1	High	4-carboxymuconolactone decarboxylase (plasmid) [Shinella sp. WSC3-e]	86.679	87	10	74	10	134	14.9	5.81	169.6	7.22873e+07	1.13081e+08	1.08214e+08	9.78606e+07	1.81919e+07	0.250083	0.289102	0.239314	0.2595	0.0261959
SHIWSC3_1463	CAK7256165.1	High	putative peptidyl-prolyl cis-trans isomerase [Shinella sp. WSC3-e]	151.442	73	11	120	11	171	18.8	5.94	269.92	7.89846e+07	9.38228e+07	1.186e+08	9.71357e+07	1.63416e+07	0.273253	0.239868	0.262283	0.258468	0.0170163
SHIWSC3_3533	CAK7258233.1	High	succinyl-CoA synthetase subunit alpha [Shinella sp. WSC3-e]	137.66	47	13	81	13	300	30.9	6.8	246.56	7.30015e+07	9.89542e+07	1.1648e+08	9.61452e+07	1.78608e+07	0.252554	0.252987	0.257594	0.254378	0.00279374
SHIWSC3_PF0350	CAK7261891.1	High	Amidohydrolase 2 (plasmid) [Shinella sp. WSC3-e]	143.043	57	15	109	15	329	36.4	5.39	278.47	6.93527e+07	9.71664e+07	1.10437e+08	9.23186e+07	1.71192e+07	0.23993	0.248416	0.24423	0.244192	0.00424287
SHIWSC3_PD0218	CAK7261054.1	High	RNA polymerase sigma factor (Sigma-70 family) (plasmid) [Shinella sp. WSC3-e]	151.935	50	26	103	26	380	43	5.34	262.72	6.97222e+07	9.09302e+07	1.07556e+08	8.94026e+07	1.54831e+07	0.241209	0.232472	0.237858	0.23718	0.00440759
SHIWSC3_4211	CAK7258910.1	High	NADP-dependent malic enzyme [Shinella sp. WSC3-e]	367.059	71	41	178	41	761	82.6	6.05	498.8	6.75706e+07	8.98962e+07	1.10241e+08	8.92359e+07	1.74264e+07	0.233765	0.229829	0.243797	0.235797	0.00720252
SHIWSC3_2885	CAK7257587.1	High	D-3-phosphoglycerate dehydrogenase [Shinella sp. WSC3-e]	289.611	63	34	151	34	531	56.2	6.01	398.54	6.62677e+07	9.0031e+07	1.03643e+08	8.66472e+07	1.54448e+07	0.229258	0.230173	0.229206	0.229546	0.000544374
SHIWSC3_1413	CAK7256115.1	High	30S ribosomal subunit protein S2 [Shinella sp. WSC3-e]	186.253	81	26	98	26	253	27.7	6.57	239.11	6.79293e+07	8.46722e+07	1.02573e+08	8.50583e+07	1.4146e+07	0.235006	0.216473	0.22684	0.226107	0.00928818
SHIWSC3_0517	CAK7255219.1	High	periplasmic copper chaperone A [Shinella sp. WSC3-e]	125.115	72	10	138	10	166	17.2	6.42	261.93	6.87149e+07	7.69928e+07	1.10177e+08	8.52948e+07	1.79157e+07	0.237724	0.19684	0.243655	0.226073	0.0254896
SHIWSC3_0918	CAK7255620.1	High	O-acetyl-L-homoserine sulfhydrylase [Shinella sp. WSC3-e]	147.377	38	13	111	13	427	45.8	6.43	292.04	6.33362e+07	8.93054e+07	1.0119e+08	8.46105e+07	1.58062e+07	0.219116	0.228319	0.223781	0.223738	0.00460139
SHIWSC3_1414	CAK7256116.1	High	protein chain elongation factor EF-Ts [Shinella sp. WSC3-e]	207.983	73	20	140	20	308	32.2	5.15	385.86	6.28884e+07	8.26981e+07	1.0822e+08	8.4602e+07	1.85553e+07	0.217567	0.211426	0.239327	0.222773	0.014661
SHIWSC3_4142	CAK7258841.1	High	putative iron-regulated protein [Shinella sp. WSC3-e]	167.027	51	16	91	16	425	45	4.56	229.01	7.06167e+07	7.38275e+07	1.05055e+08	8.31663e+07	1.55328e+07	0.244303	0.188748	0.232328	0.221793	0.0292378
SHIWSC3_1176	CAK7255878.1	High	30S ribosomal subunit protein S7 [Shinella sp. WSC3-e]	144.494	69	14	94	14	156	17.6	10.21	286.92	6.52482e+07	8.77401e+07	9.21068e+07	8.16984e+07	1.17678e+07	0.225731	0.224317	0.203694	0.217914	0.0123352
SHIWSC3_1976	CAK7256678.1	High	Ketol-acid reductoisomerase (NADP(+)) [Shinella sp. WSC3-e]	148.49	48	17	86	17	339	36.6	6.37	210.56	6.30032e+07	8.27941e+07	1.0059e+08	8.21292e+07	1.53521e+07	0.217964	0.211672	0.222455	0.217364	0.00541657
SHIWSC3_1449	CAK7256151.1	High	glutamine synthetase [Shinella sp. WSC3-e]	204.202	55	27	130	27	469	52.1	5.64	292.53	5.93106e+07	9.42961e+07	9.23823e+07	8.19963e+07	1.60602e+07	0.205189	0.241078	0.204303	0.216857	0.0209808
SHIWSC3_3606	CAK7258306.1	High	chaperone protein ClpB [Shinella sp. WSC3-e]	391.563	62	53	182	52	869	96	5.57	499.44	6.47886e+07	8.77067e+07	9.10054e+07	8.11669e+07	1.16592e+07	0.224141	0.224231	0.201258	0.216543	0.0132375
SHIWSC3_3041	CAK7257743.1	High	dihydroxy-acid dehydratase [Shinella sp. WSC3-e]	292.87	60	31	128	31	611	64.8	6	367.3	6.38008e+07	8.32842e+07	9.60436e+07	8.10428e+07	1.32581e+07	0.220723	0.212925	0.2124	0.215349	0.00466143
SHIWSC3_4197	CAK7258896.1	High	Ribosome hibernation promotion factor [Shinella sp. WSC3-e]	124.027	61	12	85	12	191	21.1	5.48	189.33	6.82126e+07	7.11859e+07	9.99989e+07	7.97991e+07	1.43349e+07	0.235986	0.181994	0.221147	0.213042	0.0278935
SHIWSC3_1180	CAK7255882.1	High	50S ribosomal subunit protein L3 [Shinella sp. WSC3-e]	73.413	58	11	38	11	227	23.8	10.27	102.59	6.43723e+07	7.60218e+07	9.50658e+07	7.84866e+07	1.26512e+07	0.222701	0.194357	0.210238	0.209099	0.0142059
SHIWSC3_1926	CAK7256628.1	High	catalase/hydroperoxidase HPI [Shinella sp. WSC3-e]	279.083	54	36	153	36	724	78.8	5.26	372.28	5.30603e+07	9.55173e+07	8.62798e+07	7.82858e+07	1.82314e+07	0.183566	0.2442	0.190807	0.206191	0.0331151
SHIWSC3_1198	CAK7255900.1	High	30S ribosomal subunit protein S5 [Shinella sp. WSC3-e]	100.255	48	11	69	11	188	20.4	10.65	185.07	6.0061e+07	7.7169e+07	9.2394e+07	7.65414e+07	1.32073e+07	0.207785	0.197291	0.204329	0.203135	0.00534829
SHIWSC3_0316	CAK7255018.1	High	Pyruvate, phosphate dikinase [Shinella sp. WSC3-e]	380.788	57	45	168	45	888	96.6	5.4	446.53	5.58245e+07	7.87848e+07	9.42797e+07	7.62963e+07	1.57976e+07	0.193129	0.201421	0.208499	0.201016	0.00769314
SHIWSC3_1184	CAK7255886.1	High	50S ribosomal subunit protein L2 [Shinella sp. WSC3-e]	140.956	67	19	73	19	278	30.3	10.77	223.49	5.44027e+07	8.9559e+07	7.86219e+07	7.41945e+07	1.469e+07	0.18821	0.228967	0.173872	0.197016	0.0285836
SHIWSC3_1168	CAK7255870.1	High	50S ribosomal subunit protein L1 [Shinella sp. WSC3-e]	186.171	74	21	112	21	232	24.2	9.55	272.85	5.6628e+07	7.47306e+07	8.96408e+07	7.36664e+07	1.34984e+07	0.195909	0.191056	0.19824	0.195068	0.00366481
SHIWSC3_1456	CAK7256158.1	High	ssDNA-binding protein [Shinella sp. WSC3-e]	114.756	84	16	76	16	167	18.2	6.21	199.73	5.91956e+07	6.89647e+07	9.22252e+07	7.34618e+07	1.38542e+07	0.204791	0.176315	0.203956	0.195021	0.0162047
SHIWSC3_1320	CAK7256022.1	High	cysteine synthase [Shinella sp. WSC3-e]	179.036	69	22	94	22	346	36.3	5.59	262.67	5.66943e+07	7.59333e+07	8.7702e+07	7.34432e+07	1.27807e+07	0.196138	0.194131	0.193952	0.194741	0.00121346
SHIWSC3_PB0345	CAK7260438.1	High	Arginine deiminase (plasmid) [Shinella sp. WSC3-e]	197.85	69	31	117	31	405	44.5	5.38	292.99	5.56764e+07	7.82965e+07	8.45332e+07	7.28354e+07	1.23975e+07	0.192616	0.200173	0.186945	0.193245	0.00663657
SHIWSC3_4127	CAK7258826.1	High	Tyrosine aminotransferase [Shinella sp. WSC3-e]	154.995	78	27	98	27	389	41.4	5.97	219.69	5.7082e+07	7.35562e+07	8.77523e+07	7.27969e+07	1.25326e+07	0.197479	0.188054	0.194064	0.193199	0.00477174
SHIWSC3_1337	CAK7256039.1	High	Valine--tRNA ligase [Shinella sp. WSC3-e]	379.253	49	46	181	46	975	109.7	5.08	459.9	5.50404e+07	7.99826e+07	8.3464e+07	7.2829e+07	1.26585e+07	0.190416	0.204484	0.18458	0.19316	0.0102316
SHIWSC3_0929	CAK7255631.1	High	DNA-binding protein HU-alpha [Shinella sp. WSC3-e]	68.361	75	8	43	8	91	9.4	9.19	121.29	5.82988e+07	6.71993e+07	9.30034e+07	7.28338e+07	1.47176e+07	0.201689	0.171802	0.205677	0.193056	0.018514
SHIWSC3_0552	CAK7255254.1	High	DUF937 domain-containing protein [Shinella sp. WSC3-e]	59.771	53	5	70	5	129	12.9	4.41	140.32	4.84567e+07	8.25128e+07	8.89148e+07	7.32948e+07	1.77566e+07	0.167639	0.210953	0.196635	0.191742	0.0220673
SHIWSC3_4622	CAK7259321.1	High	putrescine ABC transporter periplasmic binding protein [Shinella sp. WSC3-e]	114.761	45	13	66	13	364	40.1	4.98	136.11	5.94814e+07	6.5686e+07	9.04953e+07	7.18876e+07	1.33993e+07	0.20578	0.167933	0.20013	0.191281	0.0204164
SHIWSC3_1511	CAK7256213.1	High	glycine decarboxylase [Shinella sp. WSC3-e]	317.599	53	40	153	40	956	104.5	5.81	369.63	5.26156e+07	7.86376e+07	8.21017e+07	7.11183e+07	1.31596e+07	0.182027	0.201045	0.181567	0.188213	0.0111151
SHIWSC3_1203	CAK7255905.1	High	30S ribosomal subunit protein S13 [Shinella sp. WSC3-e]	80.035	64	14	51	14	122	13.8	11.08	144.43	5.64512e+07	7.17492e+07	8.21621e+07	7.01208e+07	1.05594e+07	0.195297	0.183434	0.181701	0.186811	0.00740022
SHIWSC3_3575	CAK7258275.1	High	Large ribosomal subunit protein bL19 [Shinella sp. WSC3-e]	187.163	73	19	86	19	172	18.7	9.52	261.8	5.76087e+07	6.80595e+07	8.33214e+07	6.96632e+07	1.05582e+07	0.199301	0.174001	0.184265	0.185856	0.0127249
SHIWSC3_4641	CAK7259340.1	High	Iron uptake protein A1 [Shinella sp. WSC3-e]	178.313	48	18	84	18	347	37.5	5.16	257.79	5.17846e+07	6.71026e+07	8.91315e+07	6.93396e+07	1.53286e+07	0.179153	0.171555	0.197114	0.182607	0.013125
SHIWSC3_0643	CAK7255345.1	High	putative periplasmic serine endoprotease DegP-like [Shinella sp. WSC3-e]	238.702	47	24	111	24	524	55	5.11	339.83	5.05446e+07	6.90189e+07	8.83636e+07	6.9309e+07	1.54409e+07	0.174862	0.176454	0.195416	0.182244	0.0114348
SHIWSC3_PD0212	CAK7261048.1	High	HSP20 family protein (plasmid) [Shinella sp. WSC3-e]	116.717	76	17	82	17	163	18.4	5.3	199.49	5.34679e+07	6.64972e+07	8.58797e+07	6.86149e+07	1.33165e+07	0.184976	0.170007	0.189922	0.181635	0.0103696
SHIWSC3_2921	CAK7257623.1	High	phosphoglycerate kinase [Shinella sp. WSC3-e]	261.966	75	25	121	25	399	41.6	5.73	302.23	5.01498e+07	7.01435e+07	7.89679e+07	6.64204e+07	1.20559e+07	0.173497	0.179329	0.174637	0.175821	0.00309115
SHIWSC3_2448	CAK7257150.1	High	ATP-dependent Clp protease proteolytic subunit 3 [Shinella sp. WSC3-e]	126.523	64	11	64	11	192	21.2	5.67	196.08	4.88565e+07	7.33901e+07	7.60262e+07	6.60909e+07	1.2234e+07	0.169022	0.187629	0.168132	0.174928	0.0110088
SHIWSC3_1195	CAK7255897.1	High	30S ribosomal subunit protein S8 [Shinella sp. WSC3-e]	65.437	56	9	48	9	132	14.4	9.79	124.85	5.19092e+07	6.51555e+07	7.96702e+07	6.55783e+07	1.13373e+07	0.179584	0.166577	0.17619	0.174117	0.00674674
SHIWSC3_PD0174	CAK7261010.1	High	DUF465 domain-containing protein (plasmid) [Shinella sp. WSC3-e]	120.664	51	7	50	7	79	8.9	6.15	205.06	4.93557e+07	6.24654e+07	8.40122e+07	6.52778e+07	1.42876e+07	0.170749	0.159699	0.185793	0.17208	0.0130975
SHIWSC3_1768	CAK7256470.1	High	fumarase C [Shinella sp. WSC3-e]	193.795	60	22	116	22	463	49.3	6.58	302.06	4.84397e+07	7.20813e+07	7.4249e+07	6.49233e+07	1.16892e+07	0.167581	0.184283	0.164201	0.172022	0.0107524
SHIWSC3_2357	CAK7257059.1	High	transcription elongation factor GreA [Shinella sp. WSC3-e]	101.918	79	14	48	14	158	17.5	5	164.46	5.55253e+07	5.69761e+07	8.01128e+07	6.42047e+07	1.12643e+07	0.192094	0.145665	0.177169	0.171643	0.0237024
SHIWSC3_PB0349	CAK7260442.1	High	putative phosphoketolase (plasmid) [Shinella sp. WSC3-e]	213.342	46	34	124	34	788	87.9	6.24	319.75	4.86889e+07	6.87375e+07	7.67164e+07	6.47143e+07	1.17905e+07	0.168443	0.175734	0.169658	0.171278	0.00390667
SHIWSC3_3304	CAK7258006.1	High	peptide/nickel transport system substrate-binding protein [Shinella sp. WSC3-e]	228.718	58	27	100	27	549	60.5	5.03	284.76	4.80919e+07	6.46403e+07	7.99016e+07	6.42113e+07	1.29898e+07	0.166377	0.16526	0.176702	0.169446	0.00630842
SHIWSC3_PB0208	CAK7260301.1	High	periplasmic nitrate reductase subunit NapA (plasmid) [Shinella sp. WSC3-e]	291.607	60	44	128	44	834	93.2	6.74	317.83	4.30064e+07	7.53273e+07	7.15567e+07	6.32968e+07	1.44298e+07	0.148783	0.192582	0.158247	0.166538	0.0230461
SHIWSC3_3516	CAK7258216.1	High	ATP synthase F1 complex subunit beta [Shinella sp. WSC3-e]	233.124	73	26	120	26	509	53.7	5.43	276.36	4.20002e+07	7.35148e+07	7.07011e+07	6.2072e+07	1.42393e+07	0.145303	0.187948	0.156355	0.163202	0.0221319
SHIWSC3_3772	CAK7258472.1	High	Carboxy-terminal-processing protease [Shinella sp. WSC3-e]	179.542	64	28	97	28	440	47.2	5.12	239.96	4.64482e+07	5.69382e+07	7.73272e+07	6.02378e+07	1.28204e+07	0.160691	0.145568	0.171009	0.159089	0.0127955
SHIWSC3_1459	CAK7256161.1	High	DNA gyrase subunit A [Shinella sp. WSC3-e]	308.79	56	47	153	47	926	102.9	5.3	366.34	4.39548e+07	6.43501e+07	6.94612e+07	5.92554e+07	1.10185e+07	0.152065	0.164518	0.153613	0.156732	0.00678707
SHIWSC3_3914	CAK7258613.1	High	thioredoxin-dependent peroxiredoxin [Shinella sp. WSC3-e]	120.259	74	15	71	15	219	23.8	5.91	167.6	4.66296e+07	5.41e+07	7.40561e+07	5.82619e+07	1.15771e+07	0.161318	0.138312	0.163775	0.154468	0.0140454
SHIWSC3_0153	CAK7254855.1	High	isoleucine--tRNA ligase [Shinella sp. WSC3-e]	231.443	46	38	112	38	963	108.2	5.63	274.11	4.46825e+07	5.99534e+07	6.98556e+07	5.81639e+07	1.03545e+07	0.154582	0.153277	0.154485	0.154115	0.000727158
SHIWSC3_0144	CAK7254846.1	High	Disulfide-bond oxidoreductase YfcG [Shinella sp. WSC3-e]	114.09	52	14	65	14	235	26	5.74	181.76	4.37602e+07	6.36725e+07	6.67847e+07	5.80725e+07	1.01998e+07	0.151391	0.162785	0.147694	0.153957	0.007866
SHIWSC3_0782	CAK7255484.1	High	Large ribosomal subunit protein bL9 [Shinella sp. WSC3-e]	84.926	63	10	55	10	191	20.9	4.89	146.8	4.2293e+07	6.17659e+07	6.9075e+07	5.77113e+07	1.13034e+07	0.146316	0.157911	0.152759	0.152328	0.00580965
SHIWSC3_3853	CAK7258553.1	High	Adenosylhomocysteinase [Shinella sp. WSC3-e]	194.092	56	27	85	27	466	50.9	5.55	209.28	4.48212e+07	57306020	6.99406e+07	5.73559e+07	1.0255e+07	0.155062	0.146509	0.154673	0.152081	0.00482987
SHIWSC3_0140	CAK7254842.1	High	Histidine--tRNA ligase [Shinella sp. WSC3-e]	163.901	61	28	76	28	507	55.9	5.29	178.3	4.76266e+07	5.48235e+07	6.79588e+07	5.6803e+07	8.41777e+06	0.164768	0.140162	0.150291	0.15174	0.0123666
SHIWSC3_PF0351	CAK7261892.1	High	TRAP-type C4-dicarboxylate transport system periplasmic component-like protein (plasmid) [Shinella sp. WSC3-e]	136.399	61	15	96	15	348	37.4	5.01	191	4.39113e+07	5.83137e+07	6.69377e+07	5.63876e+07	9.49864e+06	0.151914	0.149085	0.148032	0.149677	0.00200754
SHIWSC3_1169	CAK7255871.1	High	Large ribosomal subunit protein uL10 [Shinella sp. WSC3-e]	94.197	77	13	54	13	172	18.1	9.36	132.03	3.96198e+07	6.26493e+07	6.52637e+07	5.58443e+07	1.1522e+07	0.137068	0.160169	0.14433	0.147189	0.0118133
SHIWSC3_PB0344	CAK7260437.1	High	CP4-6 prophage; ornithine carbamoyltransferase ArgF (plasmid) [Shinella sp. WSC3-e]	124.763	55	18	73	18	333	36.8	6.02	204.39	3.95723e+07	6.17619e+07	6.37637e+07	5.50326e+07	1.09626e+07	0.136903	0.157901	0.141013	0.145272	0.0111279
SHIWSC3_1197	CAK7255899.1	High	50S ribosomal subunit protein L18 [Shinella sp. WSC3-e]	78.613	53	9	32	9	120	12.8	10.95	115.11	4.60819e+07	4.74029e+07	6.97348e+07	5.44065e+07	1.08522e+07	0.159423	0.12119	0.154218	0.144944	0.0207352
SHIWSC3_2404	CAK7257106.1	High	Large ribosomal subunit protein bL25 [Shinella sp. WSC3-e]	128.08	66	15	55	15	202	21.8	6.54	185.46	4.14691e+07	5.79867e+07	6.44955e+07	5.46504e+07	9.69199e+06	0.143465	0.148249	0.142632	0.144782	0.00303133
SHIWSC3_1650	CAK7256352.1	High	Purine-binding protein BAB2_0673 [Shinella sp. WSC3-e]	149.923	59	19	88	19	356	38.4	5.36	205.52	4.11604e+07	5.81313e+07	6.18273e+07	5.37063e+07	8.99875e+06	0.142397	0.148619	0.136731	0.142582	0.00594613
SHIWSC3_4485	CAK7259184.1	High	30S ribosomal subunit protein S15 [Shinella sp. WSC3-e]	90.02	75	16	58	16	89	10.1	10.05	147.45	4.04927e+07	5.30713e+07	6.83692e+07	5.39777e+07	1.13985e+07	0.140087	0.135682	0.151198	0.142323	0.0079957
SHIWSC3_PF0258	CAK7261799.1	High	Glyoxalase (plasmid) [Shinella sp. WSC3-e]	3.412	9	1	1	1	132	14.4	5.03	0	39395132	80960056	37765940	5.2707e+07	1.9989e+07	0.13629	0.206983	0.0835192	0.142264	0.0619482
SHIWSC3_2526	CAK7257228.1	High	Multiple sugar-binding periplasmic receptor ChvE [Shinella sp. WSC3-e]	173.458	71	17	89	17	357	38.2	4.65	249.12	4.27379e+07	4.92242e+07	6.92022e+07	5.37214e+07	1.12623e+07	0.147855	0.125847	0.15304	0.142247	0.0144379
SHIWSC3_3615	CAK7258315.1	High	glycerol transport system substrate-binding protein [Shinella sp. WSC3-e]	233.833	58	31	108	31	573	63.7	5.08	313.71	4.12828e+07	5.40541e+07	6.39576e+07	5.30982e+07	9.28158e+06	0.142821	0.138195	0.141442	0.140819	0.00237501
SHIWSC3_3825	CAK7258525.1	High	DNA gyrase subunit B [Shinella sp. WSC3-e]	257.868	46	37	109	37	810	88.7	5.76	305.79	4.03067e+07	5.61144e+07	6.21903e+07	5.28705e+07	9.22373e+06	0.139444	0.143462	0.137534	0.140146	0.00302614
SHIWSC3_3518	CAK7258218.1	High	ATP synthase F1 complex subunit alpha [Shinella sp. WSC3-e]	216.309	59	29	104	29	509	54.7	6.62	293.8	4.0769e+07	5.34185e+07	6.2904e+07	5.23639e+07	9.06731e+06	0.141043	0.13657	0.139112	0.138908	0.00224351
SHIWSC3_PE0231	CAK7261468.1	High	peptide/nickel transport system substrate-binding protein (plasmid) [Shinella sp. WSC3-e]	191.519	62	25	93	25	536	57.6	5.4	241.48	4.07859e+07	5.34386e+07	6.2786e+07	5.23368e+07	9.01521e+06	0.141102	0.136621	0.138851	0.138858	0.00224026
SHIWSC3_1183	CAK7255885.1	High	50S ribosomal subunit protein L23 [Shinella sp. WSC3-e]	60.076	69	7	46	7	97	10.5	10.07	117.56	4.09683e+07	5.1145e+07	6.42672e+07	5.21269e+07	9.53704e+06	0.141733	0.130758	0.142127	0.138206	0.00645326
SHIWSC3_3532	CAK7258232.1	High	subunit of E1(0) component of 2-oxoglutarate dehydrogenase [Shinella sp. WSC3-e]	352.188	53	48	149	48	998	111.8	6.64	368.38	3.78155e+07	5.93712e+07	5.86196e+07	5.19354e+07	9.989e+06	0.130825	0.151789	0.129637	0.137417	0.0124604
SHIWSC3_3531	CAK7258231.1	High	dihydrolipoyltranssuccinylase [Shinella sp. WSC3-e]	239.302	49	22	117	22	412	42.9	5.82	310.76	3.97868e+07	5.52672e+07	5.98484e+07	5.16341e+07	8.58358e+06	0.137645	0.141296	0.132354	0.137099	0.00449589
SHIWSC3_2120	CAK7256822.1	High	energy-dependent translational throttle protein EttA [Shinella sp. WSC3-e]	141.816	45	22	76	22	549	60.7	5.44	176.29	3.85681e+07	5.47258e+07	6.2322e+07	5.1872e+07	9.90525e+06	0.133429	0.139912	0.137825	0.137055	0.00330939
SHIWSC3_2894	CAK7257596.1	High	Tol-Pal system protein TolB [Shinella sp. WSC3-e]	196.747	77	28	100	28	434	47.9	8.68	236.55	4.08047e+07	5.21349e+07	6.02551e+07	5.10649e+07	7.97658e+06	0.141167	0.133288	0.133254	0.135903	0.00455848
SHIWSC3_1205	CAK7255907.1	High	RNA polymerase subunit alpha [Shinella sp. WSC3-e]	154.85	48	20	74	20	336	37.2	4.87	218.15	3.84368e+07	5.33461e+07	6.21172e+07	5.13e+07	9.77514e+06	0.132975	0.136385	0.137372	0.135577	0.00230708
SHIWSC3_3804	CAK7258504.1	High	DNA polymerase III subunit delta [Shinella sp. WSC3-e]	7.622	9	2	2	2	344	37.2	7.88	2.05	4.20691e+07	5.03999e+07	58533524	5.03342e+07	6.72173e+06	0.145541	0.128852	0.129447	0.134613	0.00946831
SHIWSC3_0975	CAK7255677.1	High	Proline--tRNA ligase [Shinella sp. WSC3-e]	260.861	69	26	123	26	442	49.5	5.9	322.61	3.82172e+07	5.5597e+07	5.79382e+07	5.05841e+07	8.7968e+06	0.132215	0.142139	0.12813	0.134162	0.00720466
SHIWSC3_3690	CAK7258390.1	High	3-oxoacyl-[acyl-carrier-protein] reductase FabG [Shinella sp. WSC3-e]	109.786	62	15	46	15	241	25.2	6.57	115.34	3.85071e+07	5.47365e+07	5.78236e+07	5.03557e+07	8.47249e+06	0.133218	0.139939	0.127877	0.133678	0.00604455
SHIWSC3_PA0632	CAK7259990.1	High	putative spermidine/putrescine transport system substrate-binding protein (plasmid) [Shinella sp. WSC3-e]	153.484	62	16	71	16	364	39.7	5.12	217.03	3.12689e+07	6.23472e+07	5.81259e+07	5.05807e+07	1.37638e+07	0.108177	0.159397	0.128545	0.13204	0.0257881
SHIWSC3_2313	CAK7257015.1	High	26 kDa periplasmic immunogenic protein [Shinella sp. WSC3-e]	130.827	48	15	54	15	251	26.3	5.35	162.06	3.94355e+07	4.60449e+07	6.29176e+07	4.9466e+07	9.88704e+06	0.13643	0.117719	0.139142	0.131097	0.011665
SHIWSC3_4093	CAK7258792.1	High	Aminopeptidase T [Shinella sp. WSC3-e]	136.421	52	18	73	18	417	44.6	5.88	194.03	3.68327e+07	4.90137e+07	5.7527e+07	4.77911e+07	8.49251e+06	0.127425	0.125309	0.127221	0.126651	0.00116752
SHIWSC3_PA0618	CAK7259976.1	High	3-succinoylsemialdehyde-pyridine dehydrogenase (plasmid) [Shinella sp. WSC3-e]	148.028	35	18	72	16	477	51.5	5.3	221.39	3.83592e+07	4.49314e+07	5.97226e+07	4.76711e+07	8.93412e+06	0.132706	0.114872	0.132076	0.126551	0.0101198
SHIWSC3_2943	CAK7257645.1	High	Pyruvate kinase [Shinella sp. WSC3-e]	261.458	68	29	131	29	479	51.2	6.74	364.1	3.62946e+07	4.9033e+07	5.77634e+07	4.7697e+07	8.81536e+06	0.125564	0.125358	0.127744	0.126222	0.00132192
SHIWSC3_1395	CAK7256097.1	High	General L-amino acid-binding periplasmic protein AapJ [Shinella sp. WSC3-e]	142.032	66	19	56	19	342	36.4	4.96	152.98	3.62749e+07	4.90776e+07	5.77062e+07	4.76862e+07	8.8044e+06	0.125496	0.125472	0.127617	0.126195	0.00123162
SHIWSC3_2376	CAK7257078.1	High	cold shock protein CspA [Shinella sp. WSC3-e]	11.43	23	3	12	3	71	7.5	7.25	20.65	32555318	58875174	5.14498e+07	4.76268e+07	1.10799e+07	0.112627	0.15052	0.113781	0.125643	0.0215523
SHIWSC3_PB0342	CAK7260435.1	High	Universal stress protein family protein (plasmid) [Shinella sp. WSC3-e]	122.308	49	17	77	17	273	29.9	6.4	223.32	3.58966e+07	4.81421e+07	5.83278e+07	4.74555e+07	9.17039e+06	0.124187	0.12308	0.128992	0.12542	0.00314266
SHIWSC3_3213	CAK7257915.1	High	Pseudoazurin [Shinella sp. WSC3-e]	76.414	66	8	52	8	148	15.2	8.65	134.06	3.86651e+07	4.44719e+07	5.69629e+07	4.67e+07	7.63437e+06	0.133765	0.113697	0.125973	0.124478	0.010117
SHIWSC3_3786	CAK7258486.1	High	Aspartate-semialdehyde dehydrogenase [Shinella sp. WSC3-e]	199.541	79	23	124	23	344	37.5	5.64	317.57	3.54025e+07	4.77284e+07	5.75387e+07	4.68899e+07	9.0565e+06	0.122478	0.122023	0.127247	0.123916	0.0028937
SHIWSC3_3859	CAK7258559.1	High	Phosphoenolpyruvate carboxykinase (ATP) [Shinella sp. WSC3-e]	284.16	76	31	154	31	536	58.2	5.55	342.55	3.39224e+07	5.1311e+07	5.56516e+07	4.69617e+07	9.3889e+06	0.117357	0.131182	0.123073	0.123871	0.00694695
SHIWSC3_1200	CAK7255902.1	High	50S ribosomal subunit protein L15 [Shinella sp. WSC3-e]	82.537	43	8	40	8	159	16.6	10.2	134.06	3.67993e+07	4.48727e+07	5.45093e+07	4.53938e+07	7.23948e+06	0.12731	0.114722	0.120547	0.120859	0.00629978
SHIWSC3_3131	CAK7257833.1	High	putative sugar-binding periplasmic protein [Shinella sp. WSC3-e]	203.258	65	22	93	22	416	44.6	5.05	233.63	3.54163e+07	4.56052e+07	5.3473e+07	4.48315e+07	7.39189e+06	0.122525	0.116594	0.118255	0.119125	0.00305955
SHIWSC3_3052	CAK7257754.1	High	glucose-1-phosphate adenylyltransferase [Shinella sp. WSC3-e]	181.912	49	24	96	24	420	47	6.1	241.51	3.24287e+07	4.90711e+07	5.39967e+07	4.51655e+07	9.22802e+06	0.112189	0.125455	0.119413	0.119019	0.00664179
SHIWSC3_3874	CAK7258574.1	High	ATPase component of the HslVU protease [Shinella sp. WSC3-e]	163.955	49	23	74	23	436	47.9	5.77	222.43	3.43776e+07	4.66555e+07	5.34029e+07	4.4812e+07	7.87564e+06	0.118932	0.119279	0.1181	0.11877	0.000606009
SHIWSC3_1344	CAK7256046.1	High	Arginine--tRNA ligase [Shinella sp. WSC3-e]	293.511	64	39	124	39	589	64.7	5.87	344.94	2.93616e+07	5.48463e+07	5.08477e+07	4.50185e+07	1.11908e+07	0.101579	0.14022	0.112449	0.118083	0.0199272
SHIWSC3_1190	CAK7255892.1	High	30S ribosomal subunit protein S17 [Shinella sp. WSC3-e]	61.883	76	7	28	7	78	9	10.14	99.47	3.65069e+07	38855858	5.76131e+07	4.43253e+07	9.4447e+06	0.126298	0.099339	0.127411	0.117683	0.0158958
SHIWSC3_1654	CAK7256356.1	High	putative quinone oxidoreductase 1 [Shinella sp. WSC3-e]	204.381	80	21	86	21	323	34	6.42	239.03	3.41787e+07	4.67677e+07	5.16237e+07	4.419e+07	7.35142e+06	0.118244	0.119567	0.114165	0.117325	0.00281524
SHIWSC3_4492	CAK7259191.1	High	3-oxoacyl-[acyl carrier protein] synthase 1 [Shinella sp. WSC3-e]	154.114	57	18	89	18	407	43	5.95	193.4	3.42563e+07	4.39058e+07	5.41052e+07	4.40891e+07	8.10433e+06	0.118512	0.11225	0.119653	0.116805	0.00398614
SHIWSC3_2140	CAK7256842.1	High	putative spermidine/putrescine transport system substrate-binding protein [Shinella sp. WSC3-e]	173.51	62	20	81	20	367	39.1	4.86	270.78	3.55121e+07	4.448e+07	5.08904e+07	4.36275e+07	6.30704e+06	0.122857	0.113718	0.112544	0.116373	0.00564574
SHIWSC3_1581	CAK7256283.1	High	alanine--tRNA ligase/DNA-binding transcriptional repressor [Shinella sp. WSC3-e]	314.894	57	41	134	41	886	95.3	5.58	375.97	3.29808e+07	4.58852e+07	5.22907e+07	4.37189e+07	8.03069e+06	0.114099	0.11731	0.115641	0.115683	0.00160595
SHIWSC3_PE0179	CAK7261416.1	High	Leu/Ile/Val-binding protein homolog 1 (plasmid) [Shinella sp. WSC3-e]	11.615	10	3	23	2	372	39.1	5.05	24.21	3.56734e+07	4.32481e+07	5.08523e+07	4.32579e+07	6.19675e+06	0.123415	0.110568	0.112459	0.115481	0.00693563
SHIWSC3_3471	CAK7258171.1	High	Electron transfer flavoprotein subunit alpha [Shinella sp. WSC3-e]	157.908	59	13	57	13	309	31.3	5.22	201.93	3.25623e+07	4.57045e+07	5.26885e+07	4.36518e+07	8.34367e+06	0.112652	0.116848	0.11652	0.11534	0.00233396
SHIWSC3_2886	CAK7257588.1	High	Phosphoserine aminotransferase [Shinella sp. WSC3-e]	146.907	53	18	67	18	393	42.6	5.54	177.65	3.27322e+07	4.6464e+07	5.10254e+07	4.34072e+07	7.7747e+06	0.113239	0.11879	0.112842	0.114957	0.00332522
SHIWSC3_2104	CAK7256806.1	High	Pyrophosphate--fructose 6-phosphate 1-phosphotransferase [Shinella sp. WSC3-e]	148.307	54	17	79	17	404	43.5	6.95	193.61	3.15107e+07	4.42897e+07	5.21115e+07	4.26373e+07	8.491e+06	0.109014	0.113231	0.115244	0.112496	0.00317971
SHIWSC3_4155	CAK7258854.1	High	Beta sliding clamp [Shinella sp. WSC3-e]	163.847	66	21	104	21	372	40.3	5.24	231.67	3.20928e+07	4.5828e+07	4.8596e+07	4.21723e+07	7.2163e+06	0.111027	0.117164	0.10747	0.111887	0.00490396
SHIWSC3_3174	CAK7257876.1	High	oligopeptide transport system substrate-binding protein [Shinella sp. WSC3-e]	234.393	58	27	98	27	531	58.6	4.98	296.21	3.46082e+07	4.09654e+07	4.92774e+07	4.1617e+07	6.00636e+06	0.11973	0.104732	0.108977	0.111146	0.00773048
SHIWSC3_0583	CAK7255285.1	High	DnaK suppressor protein [Shinella sp. WSC3-e]	82.001	72	11	40	11	107	11.7	4.91	108.92	3.42196e+07	3.80915e+07	5.28255e+07	4.17122e+07	8.0157e+06	0.118385	0.0973848	0.116823	0.110864	0.0116998
SHIWSC3_PG0043	CAK7261970.1	High	dTDP-glucose pyrophosphorylase (plasmid) [Shinella sp. WSC3-e]	74.266	44	11	43	11	294	32.3	5.74	95.87	3.28758e+07	4.25492e+07	4.95726e+07	4.16659e+07	6.84498e+06	0.113736	0.108781	0.109629	0.110716	0.00264991
SHIWSC3_1563	CAK7256265.1	High	putative monothiol glutaredoxin 2 [Shinella sp. WSC3-e]	42.235	77	6	35	6	111	12.2	4.81	54.98	3.01466e+07	4.36605e+07	52098357	4.19685e+07	9.04129e+06	0.104294	0.111623	0.115215	0.110377	0.00556598
SHIWSC3_PF0343	CAK7261884.1	High	NitT/TauT family transport system substrate-binding protein (plasmid) [Shinella sp. WSC3-e]	176.624	79	22	68	22	358	38.9	5.49	196.67	3.04796e+07	4.39949e+07	5.0951e+07	4.18085e+07	8.49922e+06	0.105446	0.112478	0.112678	0.110201	0.00411857
SHIWSC3_3705	CAK7258405.1	High	Argininosuccinate synthase [Shinella sp. WSC3-e]	228.948	71	29	109	29	407	45.2	6.28	304.2	3.07442e+07	4.59759e+07	4.76805e+07	4.14669e+07	7.61392e+06	0.106362	0.117542	0.105445	0.109783	0.00673525
SHIWSC3_3570	CAK7258270.1	High	Small ribosomal subunit protein bS16 [Shinella sp. WSC3-e]	68.469	54	8	48	8	121	13.3	9.94	120.01	3.49016e+07	3.65163e+07	5.19271e+07	4.1115e+07	7.67369e+06	0.120744	0.0933576	0.114836	0.109646	0.0144123
SHIWSC3_2471	CAK7257173.1	High	Omega-aminotransferase [Shinella sp. WSC3-e]	210.758	59	22	94	22	441	48.3	6.62	271.7	2.82108e+07	4.87062e+07	4.76312e+07	4.15161e+07	9.41847e+06	0.0975973	0.124522	0.105336	0.109152	0.0138622
SHIWSC3_1186	CAK7255888.1	High	50S ribosomal subunit protein L22 [Shinella sp. WSC3-e]	59.635	60	8	45	8	129	14.2	10.23	128.29	3.18145e+07	4.39161e+07	4.74911e+07	4.10739e+07	6.70809e+06	0.110064	0.112276	0.105026	0.109122	0.00371558
SHIWSC3_PE0151	CAK7261388.1	High	Fructose-bisphosphate aldolase class 1 (plasmid) [Shinella sp. WSC3-e]	126.9	76	19	79	19	298	32.3	5.96	209.52	3.14069e+07	4.35378e+07	4.79726e+07	4.09724e+07	7.00196e+06	0.108654	0.111309	0.106091	0.108685	0.00260902
SHIWSC3_PE0164	CAK7261401.1	High	putative tricarboxylic transport membrane protein (plasmid) [Shinella sp. WSC3-e]	113.079	53	17	63	17	317	32.3	4.89	157.53	3.21105e+07	3.89179e+07	51762159	4.09302e+07	8.14796e+06	0.111088	0.0994977	0.114472	0.108353	0.00785298
SHIWSC3_2133	CAK7256835.1	High	Acyl-CoA reductase-like NAD-dependent aldehyde dehydrogenase [Shinella sp. WSC3-e]	177.159	52	23	74	23	459	50	5.33	210.61	2.82683e+07	4.56928e+07	4.76735e+07	4.05449e+07	8.71842e+06	0.0977963	0.116818	0.10543	0.106681	0.00957266
SHIWSC3_3054	CAK7257756.1	High	Phosphoglucomutase [Shinella sp. WSC3-e]	149.587	42	19	71	19	543	58	5.35	195.49	2.85047e+07	4.94773e+07	4.24538e+07	4.01453e+07	8.71626e+06	0.098614	0.126494	0.0938863	0.106331	0.0176205
SHIWSC3_2648	CAK7257350.1	High	Tat pathway signal sequence domain protein [Shinella sp. WSC3-e]	103.579	72	13	63	13	143	15	5.6	165.43	3.1932e+07	3.45128e+07	5.33551e+07	3.99333e+07	9.54892e+06	0.110471	0.0882356	0.117994	0.105567	0.0154737
SHIWSC3_3715	CAK7258415.1	High	peptidyl-dipeptidase Dcp [Shinella sp. WSC3-e]	181.337	41	28	85	28	686	75.5	5.48	227.71	3.0269e+07	4.03997e+07	4.73088e+07	3.93258e+07	6.99781e+06	0.104718	0.103286	0.104623	0.104209	0.000800772
SHIWSC3_0161	CAK7254863.1	High	PmbA protein [Shinella sp. WSC3-e]	126.186	56	20	54	20	448	46.6	5.11	122.73	2.62169e+07	4.54174e+07	4.75261e+07	3.97201e+07	9.58696e+06	0.0906992	0.116114	0.105104	0.103972	0.0127452
SHIWSC3_3142	CAK7257844.1	High	glycine betaine ABC transporter periplasmic binding protein OsmF [Shinella sp. WSC3-e]	88.082	36	12	41	12	303	31.8	4.84	107.27	2.93645e+07	4.00992e+07	4.71514e+07	3.88717e+07	7.31313e+06	0.101589	0.102518	0.104275	0.102794	0.00136429
SHIWSC3_3759	CAK7258459.1	High	50S ribosomal subunit protein L21 [Shinella sp. WSC3-e]	20.891	28	4	17	4	123	13	10.15	43.42	3.12434e+07	3.86682e+07	4.47902e+07	3.8234e+07	5.53896e+06	0.108089	0.0988593	0.0990533	0.102001	0.00527358
SHIWSC3_3921	CAK7258620.1	High	Beta-Ala-His dipeptidase [Shinella sp. WSC3-e]	109.529	49	18	60	18	463	49.8	5.85	129.77	3.10073e+07	3.66249e+07	4.6829e+07	3.81538e+07	6.54904e+06	0.107272	0.0936353	0.103562	0.10149	0.00705057
SHIWSC3_1974	CAK7256676.1	High	Aromatic-amino-acid aminotransferase 1 [Shinella sp. WSC3-e]	157.826	62	20	74	20	407	43.8	6.04	212.61	2.77671e+07	4.20906e+07	4.51598e+07	3.83392e+07	7.57985e+06	0.0960623	0.107609	0.0998706	0.101181	0.00588379
SHIWSC3_3943	CAK7258642.1	High	Alpha-ketoglutaric semialdehyde dehydrogenase 2 [Shinella sp. WSC3-e]	125.046	40	19	56	19	505	53.1	5.83	151.8	2.94166e+07	3.68622e+07	4.78235e+07	3.80341e+07	7.56012e+06	0.101769	0.0942421	0.105761	0.100591	0.00584926
SHIWSC3_PA0376	CAK7259734.1	High	(R,R)-butanediol dehydrogenase / meso-butanediol dehydrogenase / diacetyl reductase (plasmid) [Shinella sp. WSC3-e]	148.689	58	17	62	17	357	37.9	6.15	181.28	29077712	3.76221e+07	4.62277e+07	3.76425e+07	7.00148e+06	0.100596	0.0961847	0.102232	0.0996712	0.00312817
SHIWSC3_PC0313	CAK7260771.1	High	sn-glycerol 3-phosphate ABC transporter periplasmic binding protein (plasmid) [Shinella sp. WSC3-e]	161.137	43	19	81	19	435	46.9	5.21	231.98	2.90826e+07	3.7212e+07	4.66747e+07	3.76564e+07	7.1888e+06	0.100613	0.0951362	0.103221	0.0996568	0.00412629
SHIWSC3_1187	CAK7255889.1	High	30S ribosomal subunit protein S3 [Shinella sp. WSC3-e]	169.432	58	15	71	15	242	27.3	9.73	216.37	2.63394e+07	4.53051e+07	3.94633e+07	3.7036e+07	7.93068e+06	0.0911231	0.115827	0.0872729	0.0980744	0.0154945
SHIWSC3_1496	CAK7256198.1	High	S-(hydroxymethyl)glutathione dehydrogenase [Shinella sp. WSC3-e]	165.281	57	18	82	18	375	40	6.29	194.31	2.79216e+07	3.87758e+07	4.32944e+07	3.66639e+07	6.45113e+06	0.0965968	0.0991345	0.0957453	0.0971588	0.00176312
SHIWSC3_0287	CAK7254989.1	High	Glutathione-dependent peroxiredoxin [Shinella sp. WSC3-e]	119.805	73	10	60	10	161	16.8	5.14	175.19	2.91384e+07	3.21835e+07	4.89699e+07	3.67639e+07	8.71999e+06	0.100806	0.0822805	0.108297	0.0971279	0.0133925
SHIWSC3_3611	CAK7258311.1	High	Aspartate kinase [Shinella sp. WSC3-e]	201.299	56	23	97	23	424	45.2	6.02	275.54	2.8149e+07	3.98852e+07	4.13975e+07	3.64772e+07	5.92126e+06	0.0973833	0.101971	0.0915504	0.0969681	0.00522255
SHIWSC3_1445	CAK7256147.1	High	Invasion associated locus B family protein [Shinella sp. WSC3-e]	112.161	51	15	58	15	208	22.5	8.66	132.95	2.63944e+07	3.62846e+07	4.64933e+07	3.63908e+07	8.2057e+06	0.0913132	0.0927652	0.10282	0.0956327	0.00626632
SHIWSC3_0927	CAK7255629.1	High	ATP-dependent Clp protease ATP-binding subunit ClpX [Shinella sp. WSC3-e]	153.024	58	22	90	22	425	46.8	5.43	200.4	2.63991e+07	3.92139e+07	4.02313e+07	3.52814e+07	6.29448e+06	0.0913295	0.100254	0.0889713	0.0935184	0.00595154
SHIWSC3_2372	CAK7257074.1	High	Aspartate/prephenate aminotransferase [Shinella sp. WSC3-e]	106.372	39	17	55	16	400	43.4	5.8	143.26	2.78128e+07	3.50835e+07	4.2782e+07	3.52261e+07	6.11198e+06	0.0962203	0.0896947	0.0946121	0.093509	0.00339981
SHIWSC3_0576	CAK7255278.1	High	Dipeptidyl aminopeptidase BI [Shinella sp. WSC3-e]	195.919	50	27	93	27	697	77.6	5.25	257.85	2.68848e+07	3.76201e+07	4.08165e+07	3.51071e+07	5.95873e+06	0.0930097	0.0961796	0.0902654	0.0931516	0.00295966
SHIWSC3_3470	CAK7258170.1	High	3-hydroxybutyryl-CoA dehydrogenase [Shinella sp. WSC3-e]	143.855	61	16	68	16	290	31.4	6.16	182.6	2.19177e+07	4.24812e+07	4.26823e+07	3.56937e+07	9.74148e+06	0.0758257	0.108607	0.0943916	0.0929416	0.0164389
SHIWSC3_0910	CAK7255612.1	High	50S ribosomal subunit protein L13 [Shinella sp. WSC3-e]	58.707	56	8	41	8	154	17.4	10.08	95.81	2.55902e+07	3.8294e+07	4.16631e+07	3.51824e+07	6.92079e+06	0.088531	0.0979025	0.0921377	0.092857	0.00472698
SHIWSC3_2115	CAK7256817.1	High	membrane-bound lytic murein transglycosylase B [Shinella sp. WSC3-e]	137.928	50	17	81	17	398	42.8	6.81	195.43	2.49583e+07	3.64712e+07	4.4023e+07	3.51508e+07	7.83892e+06	0.086345	0.0932423	0.0973566	0.0923146	0.00556408
SHIWSC3_1453	CAK7256155.1	High	conserved protein of unknown function [Shinella sp. WSC3-e]	127.871	73	17	77	17	267	29.8	6.4	185.18	2.55995e+07	3.84866e+07	4.06404e+07	3.49088e+07	6.64118e+06	0.0885631	0.098395	0.089876	0.092278	0.00533796
SHIWSC3_0566	CAK7255268.1	High	DJ-1/PfpI domain-containing protein [Shinella sp. WSC3-e]	60.616	85	10	28	10	194	19.8	5.05	68.51	2.8654e+07	3.17277e+07	4.34341e+07	3.46053e+07	6.36782e+06	0.0991305	0.0811151	0.0960544	0.0921	0.00963674
SHIWSC3_0702	CAK7255404.1	High	4-hydroxy-tetrahydrodipicolinate synthase [Shinella sp. WSC3-e]	137.007	58	16	70	16	294	30.8	6.44	186.57	2.67601e+07	3.44882e+07	4.13126e+07	3.4187e+07	5.94485e+06	0.0925783	0.0881727	0.0913625	0.0907045	0.0022753
SHIWSC3_0833	CAK7255535.1	High	Aspartate--tRNA(Asp/Asn) ligase [Shinella sp. WSC3-e]	185.398	54	28	89	28	595	67	5.76	195.88	2.62782e+07	3.75039e+07	3.81221e+07	3.39681e+07	5.44339e+06	0.0909114	0.0958825	0.0843069	0.0903669	0.00580699
SHIWSC3_3802	CAK7258502.1	High	leucine--tRNA ligase [Shinella sp. WSC3-e]	260.343	54	36	109	36	876	97.8	5.82	306.83	2.50928e+07	3.76881e+07	3.90097e+07	3.39302e+07	6.27227e+06	0.0868101	0.0963536	0.0862698	0.0898112	0.00567231
SHIWSC3_3441	CAK7258141.1	High	Aerobic cobaltochelatase subunit CobS [Shinella sp. WSC3-e]	115.608	60	17	65	17	332	36.9	5.85	141.34	2.5077e+07	3.80893e+07	3.81082e+07	3.37582e+07	6.13849e+06	0.0867558	0.0973792	0.084276	0.0894703	0.00696059
SHIWSC3_4336	CAK7259035.1	High	Universal stress protein [Shinella sp. WSC3-e]	98.857	90	10	53	10	146	15.3	8.19	165.16	2.51906e+07	3.61107e+07	3.91545e+07	3.34853e+07	5.99542e+06	0.0871486	0.0923208	0.08659	0.0886865	0.00315976
SHIWSC3_4244	CAK7258943.1	High	tetrahydrodipicolinate succinylase [Shinella sp. WSC3-e]	106.709	59	20	53	20	285	30.4	5.77	147.98	2.56836e+07	3.50165e+07	3.90885e+07	3.32629e+07	5.61125e+06	0.0888543	0.0895232	0.0864441	0.0882739	0.00161957
SHIWSC3_0909	CAK7255611.1	High	30S ribosomal subunit protein S9 [Shinella sp. WSC3-e]	42.901	32	3	28	3	158	16.8	10.67	68.2	2.49954e+07	3.07898e+07	4.39194e+07	3.32349e+07	7.91677e+06	0.0864733	0.0787173	0.0971274	0.0874393	0.00924301
SHIWSC3_1167	CAK7255869.1	High	50S ribosomal subunit protein L11 [Shinella sp. WSC3-e]	71.743	48	7	45	7	143	15.1	9.7	97.27	2.50046e+07	3.71555e+07	3.61033e+07	3.27545e+07	5.49678e+06	0.0865052	0.0949918	0.0798423	0.0871131	0.00759305
SHIWSC3_2168	CAK7256870.1	High	peptide/nickel transport system substrate-binding protein [Shinella sp. WSC3-e]	175.107	43	21	87	21	529	58.6	5.55	198.1	2.51284e+07	3.48959e+07	3.83847e+07	3.2803e+07	5.61057e+06	0.0869334	0.089215	0.0848876	0.087012	0.00216476
SHIWSC3_1982	CAK7256684.1	High	putative cold shock protein y4cH [Shinella sp. WSC3-e]	35.308	84	7	24	7	69	7.5	8.57	72.28	2.66143e+07	2.90375e+07	4.07781e+07	3.21433e+07	6.18535e+06	0.0920741	0.0742374	0.0901806	0.0854974	0.00979731
SHIWSC3_4461	CAK7259160.1	High	alpha-2-macroglobulin [Shinella sp. WSC3-e]	381.888	54	66	162	66	1818	195.3	4.97	382.47	2.48793e+07	3.34994e+07	3.75958e+07	3.19915e+07	5.29984e+06	0.0860717	0.0856447	0.0831429	0.0849531	0.00158216
SHIWSC3_1185	CAK7255887.1	High	30S ribosomal subunit protein S19 [Shinella sp. WSC3-e]	96.451	72	10	56	10	92	10.4	10.17	126.9	2.45357e+07	3.3327e+07	3.83183e+07	3.20603e+07	5.69753e+06	0.0848831	0.085204	0.0847406	0.0849426	0.000237326
SHIWSC3_2094	CAK7256796.1	High	UDP-N-acetylmuramoyl-L-alanyl-D-glutamate--2, 6-diaminopimelate ligase [Shinella sp. WSC3-e]	174.405	52	26	80	26	483	50.5	6.16	221.23	2.36467e+07	3.31534e+07	3.97564e+07	3.21855e+07	6.61224e+06	0.0818075	0.0847601	0.087921	0.0848295	0.00305732
SHIWSC3_1509	CAK7256211.1	High	aminomethyltransferase [Shinella sp. WSC3-e]	204.774	70	21	88	21	379	40	5.69	239.52	2.51428e+07	3.2555e+07	3.70874e+07	3.15951e+07	4.92337e+06	0.0869834	0.0832303	0.0820186	0.0840775	0.00258854
SHIWSC3_PA0701	CAK7260059.1	High	Fructose-bisphosphate aldolase (plasmid) [Shinella sp. WSC3-e]	125.706	63	16	51	16	347	37.5	5.95	161.12	2.47679e+07	3.22832e+07	3.78195e+07	3.16236e+07	5.3487e+06	0.0856862	0.0825354	0.0836377	0.0839531	0.00159893
SHIWSC3_1193	CAK7255895.1	High	50S ribosomal subunit protein L5 [Shinella sp. WSC3-e]	122.801	57	16	54	16	185	20.9	9.55	150.55	1.95296e+07	4.09273e+07	3.56005e+07	3.20191e+07	9.09522e+06	0.0675641	0.104635	0.0787303	0.0836431	0.0190174
SHIWSC3_3066	CAK7257768.1	High	NAD(P) transhydrogenase subunit alpha part 1 [Shinella sp. WSC3-e]	157.021	66	20	74	20	384	39.6	5.49	212.92	2.43251e+07	3.27315e+07	3.75168e+07	3.15244e+07	5.4527e+06	0.0841543	0.0836814	0.0829682	0.0836013	0.000597127
SHIWSC3_1192	CAK7255894.1	High	50S ribosomal subunit protein L24 [Shinella sp. WSC3-e]	75.476	54	7	29	7	103	11.3	10.29	99.64	26653583	2.76635e+07	3.97111e+07	3.13427e+07	5.9317e+06	0.0922099	0.0707246	0.087821	0.0835852	0.0113517
SHIWSC3_PJ0041	CAK7262411.1	High	LysR family transcriptional regulator (plasmid) [Shinella sp. WSC3-e]	137.727	59	12	57	12	311	33.3	6.46	171.84	2.34851e+07	3.29932e+07	3.76999e+07	3.13927e+07	5.91246e+06	0.0812484	0.0843505	0.083373	0.0829906	0.00158599
SHIWSC3_PE0187	CAK7261424.1	High	protein kinase YeaG (plasmid) [Shinella sp. WSC3-e]	219.506	57	31	84	31	649	73.8	5.53	168.68	2.23088e+07	3.53776e+07	3.66232e+07	3.14365e+07	6.4743e+06	0.0771787	0.0904465	0.080992	0.0828724	0.00683085
SHIWSC3_1013	CAK7255715.1	High	Aspartyl/glutamyl-tRNA(Asn/Gln) amidotransferase subunit B [Shinella sp. WSC3-e]	200.219	65	29	91	29	500	54.7	5.21	226.67	2.33417e+07	3.20681e+07	3.86954e+07	3.13684e+07	6.28763e+06	0.0807522	0.0819855	0.0855747	0.0827708	0.00250533
SHIWSC3_1018	CAK7255720.1	High	biotin carboxylase [Shinella sp. WSC3-e]	171.261	56	18	62	18	448	48.8	6.06	220.41	2.34622e+07	3.25593e+07	3.66537e+07	3.08917e+07	5.513e+06	0.081169	0.0832412	0.0810594	0.0818232	0.00122927
SHIWSC3_4330	CAK7259029.1	High	3-hydroxyacyl-CoA dehydrogenase / enoyl-CoA hydratase / 3-hydroxybutyryl-CoA epimerase [Shinella sp. WSC3-e]	185.063	51	30	75	30	735	79.1	7.09	180.45	2.34407e+07	3.4561e+07	3.41234e+07	3.07084e+07	5.14211e+06	0.0810948	0.0883588	0.0754637	0.0816391	0.00646473
SHIWSC3_3811	CAK7258511.1	High	transcription termination factor Rho [Shinella sp. WSC3-e]	160.746	51	21	72	21	421	47	6.19	191.44	2.3956e+07	3.22226e+07	3.52984e+07	3.04924e+07	4.78943e+06	0.0828775	0.0823805	0.0780623	0.0811068	0.00264828
SHIWSC3_1191	CAK7255893.1	High	50S ribosomal subunit protein L14 [Shinella sp. WSC3-e]	87.07	68	11	56	11	122	13.4	10.46	129.33	2.18751e+07	3.27994e+07	3.77656e+07	3.08134e+07	6.63751e+06	0.0756786	0.0838551	0.0835184	0.0810173	0.00462657
SHIWSC3_1182	CAK7255884.1	High	Large ribosomal subunit protein uL4 [Shinella sp. WSC3-e]	99.218	39	11	57	11	206	22.2	10.15	163.61	2.10255e+07	3.50342e+07	3.53982e+07	3.0486e+07	6.69119e+06	0.0727393	0.0895686	0.078283	0.080197	0.00857631
SHIWSC3_0199	CAK7254901.1	High	conserved exported protein of unknown function [Shinella sp. WSC3-e]	248.016	51	32	113	32	617	67.8	5.52	303.86	2.16188e+07	3.36648e+07	3.59789e+07	3.04208e+07	6.29527e+06	0.0747917	0.0860675	0.0795671	0.0801421	0.00565983
SHIWSC3_1472	CAK7256174.1	High	Methionine--tRNA ligase [Shinella sp. WSC3-e]	211.721	49	27	95	27	516	57.7	5.77	257.53	2.36112e+07	3.13002e+07	3.55147e+07	3.0142e+07	4.92813e+06	0.0816844	0.0800222	0.0785406	0.0800824	0.00157279
SHIWSC3_1525	CAK7256227.1	High	tyrosine--tRNA ligase [Shinella sp. WSC3-e]	118.645	39	13	54	13	417	45.9	5.99	140.12	2.30666e+07	3.27487e+07	3.43259e+07	3.00471e+07	4.97773e+06	0.0798006	0.0837254	0.0759114	0.0798125	0.00390699
SHIWSC3_2883	CAK7257585.1	High	adenylosuccinate synthetase [Shinella sp. WSC3-e]	150.587	65	20	69	20	434	46.9	5.76	200.45	2.17043e+07	3.4161e+07	3.46084e+07	3.01579e+07	5.98039e+06	0.0750875	0.087336	0.0765363	0.0796533	0.0066928
SHIWSC3_1024	CAK7255726.1	High	Ribonuclease E [Shinella sp. WSC3-e]	202.475	29	28	88	28	955	105.9	5.05	262.32	2.16893e+07	3.32318e+07	3.54714e+07	3.01309e+07	6.03868e+06	0.0750358	0.0849606	0.0784449	0.0794804	0.00504278
SHIWSC3_1788	CAK7256490.1	High	L-arginine-binding protein [Shinella sp. WSC3-e]	152.713	76	16	64	16	260	27.8	4.87	149.06	2.34062e+07	2.84669e+07	3.80255e+07	2.99662e+07	6.06176e+06	0.0809753	0.0727785	0.0840932	0.0792823	0.00584424
SHIWSC3_4493	CAK7259192.1	High	beta-hydroxyacyl-acyl carrier protein dehydratase/isomerase [Shinella sp. WSC3-e]	80.047	56	11	41	11	171	19.1	6.79	115.09	2.19177e+07	3.20119e+07	3.57333e+07	2.98876e+07	5.83676e+06	0.075826	0.0818416	0.079024	0.0788972	0.00300982
SHIWSC3_4612	CAK7259311.1	High	NADP(+)-dependent glucose-6-phosphate dehydrogenase [Shinella sp. WSC3-e]	126.824	52	24	67	24	490	55.1	6.35	145.02	1.99813e+07	3.69187e+07	3.1863e+07	2.95877e+07	7.09941e+06	0.0691265	0.0943865	0.0704649	0.0779927	0.0142133
SHIWSC3_3050	CAK7257752.1	High	glycogen phosphorylase [Shinella sp. WSC3-e]	164.817	43	26	66	26	819	92.1	6.64	158.02	2.15679e+07	3.13153e+07	3.5467e+07	2.94501e+07	5.82553e+06	0.0746158	0.0800609	0.078435	0.0777039	0.00279521
SHIWSC3_1188	CAK7255890.1	High	50S ribosomal subunit protein L16 [Shinella sp. WSC3-e]	40.543	28	4	37	4	137	15.5	10.87	90.28	22801776	2.87423e+07	3.57383e+07	2.90941e+07	5.28717e+06	0.0788843	0.0734826	0.0790351	0.077134	0.00316308
SHIWSC3_4575	CAK7259274.1	High	Flagellin B [Shinella sp. WSC3-e]	185.057	60	17	123	13	398	41.7	4.34	270.8	2.37314e+07	2.53655e+07	3.72154e+07	2.87707e+07	6.0084e+06	0.0821003	0.0648495	0.0823016	0.0764171	0.0100184
SHIWSC3_1194	CAK7255896.1	High	30S ribosomal subunit protein S14 [Shinella sp. WSC3-e]	47.995	40	6	28	6	101	11.5	11.78	66.71	2.37475e+07	2.64017e+07	3.57599e+07	2.86364e+07	5.15235e+06	0.0821561	0.0674986	0.0790829	0.0762459	0.0077296
SHIWSC3_3256	CAK7257958.1	High	D-erythrulose-4-phosphate isomerase [Shinella sp. WSC3-e]	87.935	89	12	38	12	152	15.8	5.82	111.18	2.36679e+07	2.52429e+07	3.70041e+07	2.86383e+07	5.95035e+06	0.0818807	0.0645361	0.0818343	0.0760837	0.0100005
SHIWSC3_2906	CAK7257608.1	High	putative transcriptional regulator YebC [Shinella sp. WSC3-e]	84.626	50	9	48	9	248	26.7	4.92	105.86	2.28622e+07	2.72491e+07	3.5715e+07	2.86087e+07	5.33447e+06	0.0790934	0.069665	0.0789835	0.075914	0.00541202
SHIWSC3_1560	CAK7256262.1	High	Phosphoribosylformylglycinamidine synthase subunit PurL [Shinella sp. WSC3-e]	165.378	46	20	71	20	745	79	4.89	191.85	2.10695e+07	3.05253e+07	3.3722e+07	2.84389e+07	5.37195e+06	0.0728912	0.0780412	0.0745761	0.0751695	0.00262576
SHIWSC3_0928	CAK7255630.1	High	Lon protease [Shinella sp. WSC3-e]	262.313	57	37	108	37	807	89.2	6.04	276.35	1.9841e+07	3.20874e+07	3.25787e+07	2.8169e+07	5.89223e+06	0.0686413	0.0820348	0.0720476	0.0742412	0.00696105
SHIWSC3_0792	CAK7255494.1	High	3-oxoacyl-[acyl carrier protein] synthase 2 [Shinella sp. WSC3-e]	134.734	60	15	63	15	419	43.7	5.86	132.87	2.17382e+07	2.82342e+07	3.36795e+07	2.7884e+07	4.88131e+06	0.0752048	0.0721837	0.0744821	0.0739569	0.00157759
SHIWSC3_0106	CAK7254808.1	High	DUF1508 domain-containing protein [Shinella sp. WSC3-e]	58.296	71	6	29	6	62	6.9	8.46	85.17	2.35794e+07	2.37014e+07	3.5702e+07	2.7661e+07	5.68613e+06	0.0815746	0.0605951	0.0789549	0.0737082	0.0114316
SHIWSC3_1199	CAK7255901.1	High	50S ribosomal subunit protein L30 [Shinella sp. WSC3-e]	42.301	60	6	17	6	67	7.5	11.28	52.62	2.30754e+07	2.4897e+07	3.38629e+07	2.72784e+07	4.71494e+06	0.0798308	0.0636518	0.0748876	0.07279	0.00829096
SHIWSC3_PB0347	CAK7260440.1	High	GNAT family N-acetyltransferase (plasmid) [Shinella sp. WSC3-e]	75.923	55	10	35	10	192	21.2	5.78	94.89	2.05548e+07	2.90988e+07	3.24272e+07	2.73603e+07	5.00035e+06	0.0711108	0.074394	0.0717126	0.0724058	0.00174793
SHIWSC3_0662	CAK7255364.1	High	glycine betaine/proline transport system substrate-binding protein [Shinella sp. WSC3-e]	145.852	48	13	62	13	332	35.8	4.92	189.71	2.24998e+07	2.49817e+07	3.37447e+07	2.70754e+07	4.82353e+06	0.0778395	0.0638683	0.0746262	0.0721113	0.00731724
SHIWSC3_1547	CAK7256249.1	High	Adenylosuccinate lyase [Shinella sp. WSC3-e]	147.72	51	18	66	18	435	48.5	6.64	162.3	1.97609e+07	2.7502e+07	3.36665e+07	2.69765e+07	5.68911e+06	0.0683641	0.0703118	0.0744534	0.0710431	0.0031098
SHIWSC3_0790	CAK7255492.1	High	3-oxoacyl-[acyl-carrier-protein] reductase FabG [Shinella sp. WSC3-e]	124.932	67	14	59	14	245	25.9	7.03	164.5	2.08096e+07	2.67524e+07	3.25708e+07	2.6711e+07	4.80158e+06	0.0719923	0.0683953	0.0720302	0.0708059	0.00208774
SHIWSC3_PE0100	CAK7261337.1	High	simple sugar transport system substrate-binding protein (plasmid) [Shinella sp. WSC3-e]	128.418	65	16	53	16	347	37.1	4.88	141.7	2.07157e+07	2.66382e+07	3.24854e+07	2.66131e+07	4.80499e+06	0.0716673	0.0681033	0.0718412	0.0705373	0.00210971
SHIWSC3_PD0245	CAK7261081.1	High	DUF2382 domain-containing protein (plasmid) [Shinella sp. WSC3-e]	116.75	65	17	52	17	286	31.9	4.74	140.55	2.25637e+07	2.4665e+07	3.13817e+07	2.62035e+07	3.76071e+06	0.0780606	0.0630587	0.0694004	0.0701732	0.00753074
SHIWSC3_4652	CAK7259351.1	High	Phyllosphere-induced regulator PhyR [Shinella sp. WSC3-e]	96.14	47	10	50	10	266	29.2	4.81	137.91	1.91147e+07	3.01196e+07	3.00883e+07	2.64408e+07	5.18038e+06	0.0661287	0.0770038	0.06654	0.0698908	0.00616345
SHIWSC3_0789	CAK7255491.1	High	[acyl-carrier-protein] S-malonyltransferase [Shinella sp. WSC3-e]	64.205	49	11	37	11	314	32.3	5.05	91.88	1.95645e+07	2.8175e+07	3.13661e+07	2.63685e+07	4.98443e+06	0.0676848	0.0720323	0.0693659	0.0696944	0.0021923
SHIWSC3_1436	CAK7256138.1	High	L-glutamine--D-fructose-6-phosphate aminotransferase [Shinella sp. WSC3-e]	167.9	42	20	67	20	608	65.9	6.29	177.78	2.0765e+07	2.74459e+07	3.01609e+07	2.61239e+07	3.9481e+06	0.071838	0.0701682	0.0667007	0.069569	0.00262058
SHIWSC3_3819	CAK7258519.1	High	Protein-export protein SecB [Shinella sp. WSC3-e]	38.596	37	5	30	5	158	17.3	4.86	53.03	2.00343e+07	2.57404e+07	3.28567e+07	2.62104e+07	5.24526e+06	0.0693099	0.0658081	0.0726623	0.0692601	0.00342739
SHIWSC3_1455	CAK7256157.1	High	excision nuclease subunit A [Shinella sp. WSC3-e]	202.086	48	34	102	34	972	107	6.61	228.49	1.93676e+07	2.7028e+07	3.22549e+07	2.62168e+07	5.29242e+06	0.0670035	0.0690998	0.0713316	0.069145	0.00216443
SHIWSC3_1196	CAK7255898.1	High	50S ribosomal subunit protein L6 [Shinella sp. WSC3-e]	73.663	47	9	45	9	177	19.3	9.63	134.26	2.05068e+07	2.36627e+07	3.35848e+07	2.59181e+07	5.57217e+06	0.0709447	0.0604961	0.0742726	0.0685711	0.00718842
SHIWSC3_1902	CAK7256604.1	High	Glycine betaine methyltransferase [Shinella sp. WSC3-e]	141.491	41	18	68	18	527	57.4	5.57	162.95	1.8734e+07	2.83201e+07	3.04978e+07	2.58507e+07	5.11014e+06	0.0648117	0.0724033	0.0674458	0.0682203	0.00385461
SHIWSC3_1582	CAK7256284.1	High	DNA recombination/repair protein RecA [Shinella sp. WSC3-e]	148.255	66	18	69	18	362	38.8	5.43	212.57	1.99522e+07	2.62767e+07	3.06893e+07	2.56394e+07	4.40651e+06	0.069026	0.067179	0.0678692	0.0680248	0.000933268
SHIWSC3_PB0351	CAK7260444.1	High	phosphate acetyltransferase (plasmid) [Shinella sp. WSC3-e]	167.419	65	23	85	23	466	48.6	6.76	218.12	1.97803e+07	2.58831e+07	3.04419e+07	2.53684e+07	4.36774e+06	0.0684315	0.0661728	0.067322	0.0673088	0.00112941
SHIWSC3_1206	CAK7255908.1	High	50S ribosomal subunit protein L17 [Shinella sp. WSC3-e]	91.119	60	10	48	10	141	15.4	10.3	129.42	1.97249e+07	2.80038e+07	2.79804e+07	2.52363e+07	3.89722e+06	0.0682395	0.0715946	0.0618785	0.0672375	0.00493497
SHIWSC3_3664	CAK7258364.1	High	thiamine ABC transporter periplasmic binding protein [Shinella sp. WSC3-e]	153.565	55	16	82	16	335	36.5	4.96	187.19	1.63081e+07	3.35217e+07	2.62461e+07	2.53587e+07	7.05538e+06	0.0564192	0.0857018	0.0580431	0.0667213	0.0164576
SHIWSC3_1846	CAK7256548.1	High	6-phosphogluconate dehydrogenase, decarboxylating [Shinella sp. WSC3-e]	180.276	54	23	83	23	478	51.1	5.8	196.26	1.47843e+07	3.48313e+07	2.67427e+07	2.54528e+07	8.23484e+06	0.0511472	0.0890498	0.0591414	0.0664461	0.0199793
SHIWSC3_4389	CAK7259088.1	High	UDP-N-acetylglucosamine 1-carboxyvinyltransferase [Shinella sp. WSC3-e]	133.67	49	16	66	16	430	45.4	6.74	162.8	1.84639e+07	2.65814e+07	3.05107e+07	2.51853e+07	5.01619e+06	0.063877	0.067958	0.0674742	0.0664364	0.00222967
SHIWSC3_0964	CAK7255666.1	High	NADH-quinone oxidoreductase chain 3 [Shinella sp. WSC3-e]	171.199	43	25	81	25	692	74.3	5.39	197.35	1.73004e+07	2.93463e+07	2.90444e+07	2.52304e+07	5.60867e+06	0.0598521	0.0750267	0.0642316	0.0663701	0.00781009
SHIWSC3_4195	CAK7258894.1	High	Protein GrpE [Shinella sp. WSC3-e]	79.224	56	11	47	11	207	22.2	4.84	87.14	2.00545e+07	2.39881e+07	3.08559e+07	2.49662e+07	4.46359e+06	0.0693798	0.0613281	0.0682377	0.0663152	0.00435659
SHIWSC3_4007	CAK7258706.1	High	microcin C transport system substrate-binding protein [Shinella sp. WSC3-e]	181.003	55	31	89	31	616	69.5	6.37	197.18	1.89803e+07	2.69738e+07	2.85458e+07	2.48333e+07	4.18815e+06	0.0656636	0.0689614	0.0631288	0.0659179	0.00292459
SHIWSC3_2086	CAK7256788.1	High	UDP-N-acetylenolpyruvoylglucosamine reductase [Shinella sp. WSC3-e]	102.746	49	15	45	15	324	34.9	6.76	114.74	1.91124e+07	2.50161e+07	2.96915e+07	2.46066e+07	4.3286e+06	0.0661205	0.0639561	0.0656625	0.0652464	0.00114063
SHIWSC3_4229	CAK7258928.1	High	S-adenosylmethionine synthase [Shinella sp. WSC3-e]	170.557	71	25	67	25	412	44.5	7.77	195.02	1.79428e+07	2.77637e+07	2.81627e+07	2.46231e+07	4.72647e+06	0.0620743	0.0709808	0.0622815	0.0651122	0.0050834
SHIWSC3_0274	CAK7254976.1	High	metalloprotease subunit TldD [Shinella sp. WSC3-e]	164.09	60	25	60	25	471	49.9	5.47	174.91	1.83504e+07	2.46284e+07	3.0746e+07	2.45749e+07	5.06064e+06	0.0634844	0.0629651	0.0679946	0.0648147	0.00276611
SHIWSC3_4477	CAK7259176.1	High	transcription termination/antitermination protein NusA [Shinella sp. WSC3-e]	200.264	58	28	86	28	532	59.3	4.67	198.41	1.80027e+07	2.43755e+07	3.12662e+07	2.45481e+07	5.41614e+06	0.0622818	0.0623185	0.0691449	0.0645817	0.00395188
SHIWSC3_2064	CAK7256766.1	High	Xaa-Pro aminopeptidase [Shinella sp. WSC3-e]	185.036	50	24	82	24	611	65.7	5.92	199.81	1.85335e+07	2.38336e+07	2.94381e+07	2.3935e+07	4.45235e+06	0.0641179	0.060933	0.0651021	0.0633843	0.00217924
SHIWSC3_4627	CAK7259326.1	High	Acetoacetyl-coenzyme A synthetase [Shinella sp. WSC3-e]	137.46	40	20	68	20	631	69.1	5.62	171.47	1.7351e+07	2.52234e+07	2.81472e+07	2.35739e+07	4.55925e+06	0.0600271	0.0644861	0.0622474	0.0622536	0.00222953
SHIWSC3_PE0147	CAK7261384.1	High	disulfide reductase/organic hydroperoxide reductase (plasmid) [Shinella sp. WSC3-e]	70.335	40	11	42	11	304	33.4	6.18	74.76	1.79443e+07	2.53184e+07	2.64625e+07	2.32417e+07	3.77488e+06	0.0620795	0.0647291	0.0585217	0.0617768	0.00311472
SHIWSC3_0114	CAK7254816.1	High	inosine 5'-monophosphate dehydrogenase [Shinella sp. WSC3-e]	149.16	52	22	60	22	498	52.2	6.62	152.78	1.82671e+07	2.37149e+07	2.77937e+07	2.32586e+07	3.90256e+06	0.0631965	0.0606296	0.0614656	0.0617639	0.00130919
SHIWSC3_4193	CAK7258892.1	High	truncated RNase PH [Shinella sp. WSC3-e]	57.58	38	8	31	8	238	25.8	6.57	79.21	1.82906e+07	2.2754e+07	2.82161e+07	2.30869e+07	4.05888e+06	0.0632776	0.058173	0.0623997	0.0612834	0.00272926
SHIWSC3_1382	CAK7256084.1	High	Homoserine dehydrogenase [Shinella sp. WSC3-e]	150.185	63	23	63	23	440	46.1	6.32	170.16	1.68215e+07	2.51414e+07	2.772e+07	2.32276e+07	4.65055e+06	0.058195	0.0642765	0.0613027	0.061258	0.00304097
SHIWSC3_3557	CAK7258257.1	High	inorganic pyrophosphatase [Shinella sp. WSC3-e]	53.731	43	10	28	10	178	20	5.44	81.95	1.82683e+07	2.66963e+07	2.36494e+07	2.28713e+07	3.48441e+06	0.0632005	0.0682517	0.0523005	0.0612509	0.00815239
SHIWSC3_2356	CAK7257058.1	High	carbamoyl phosphate synthetase subunit beta [Shinella sp. WSC3-e]	219.287	44	35	99	35	1160	125.8	5.24	236.75	1.63407e+07	2.68639e+07	2.60004e+07	2.30683e+07	4.77023e+06	0.0565316	0.0686804	0.0574998	0.0609039	0.00675195
SHIWSC3_0070	CAK7254772.1	High	Carboxynorspermidine synthase [Shinella sp. WSC3-e]	180.288	60	20	66	20	412	44.9	5.73	214.11	1.67076e+07	2.44877e+07	2.81644e+07	2.31199e+07	4.77619e+06	0.0578011	0.0626054	0.0622855	0.0608973	0.00268619
SHIWSC3_3493	CAK7258193.1	High	protein translocation ATPase [Shinella sp. WSC3-e]	243.457	48	38	109	38	908	101.9	5.29	254.93	1.57708e+07	2.70197e+07	2.63689e+07	2.30531e+07	5.15623e+06	0.0545603	0.0690786	0.0583147	0.0606512	0.00753593
SHIWSC3_1204	CAK7255906.1	High	30S ribosomal subunit protein S11 [Shinella sp. WSC3-e]	75.029	65	8	39	8	129	13.9	10.71	111.01	1.72405e+07	2.51893e+07	26069100	2.2833e+07	3.97072e+06	0.0596449	0.0643989	0.0576517	0.0605652	0.00346649
SHIWSC3_1510	CAK7256212.1	High	glycine cleavage system H protein [Shinella sp. WSC3-e]	59.629	29	6	30	6	120	12.7	4.22	78.71	1.76046e+07	2.05977e+07	2.96707e+07	2.26243e+07	5.13014e+06	0.0609045	0.0526601	0.0656165	0.059727	0.00655793
SHIWSC3_2011	CAK7256713.1	High	conserved protein of unknown function [Shinella sp. WSC3-e]	129.406	78	14	50	14	103	11.3	7.84	158.91	1.825e+07	1.98485e+07	2.91924e+07	2.24303e+07	4.82584e+06	0.0631372	0.0507448	0.0645588	0.0594803	0.00759846
SHIWSC3_3912	CAK7258611.1	High	aryl-alcohol dehydrogenase (NADP+) [Shinella sp. WSC3-e]	136.336	55	13	54	13	316	33.8	6.4	140.98	1.68494e+07	2.35335e+07	2.70377e+07	2.24736e+07	4.22634e+06	0.0582918	0.0601658	0.0597938	0.0594171	0.000992134
SHIWSC3_3699	CAK7258399.1	High	putative ABC transport system substrate-binding protein [Shinella sp. WSC3-e]	106.923	46	12	48	12	317	32.5	4.88	120.51	1.7171e+07	2.19825e+07	2.79875e+07	2.23803e+07	4.42478e+06	0.0594043	0.0562005	0.0618943	0.0591664	0.00285433
SHIWSC3_2650	CAK7257352.1	High	iron complex transport system substrate-binding protein [Shinella sp. WSC3-e]	136.835	64	16	64	16	313	32.8	5.78	201.46	1.69482e+07	2.12754e+07	2.90425e+07	2.2422e+07	5.00363e+06	0.0586334	0.0543929	0.0642274	0.0590845	0.00493277
SHIWSC3_PA0675	CAK7260033.1	High	GDP-mannose 6-dehydrogenase (plasmid) [Shinella sp. WSC3-e]	178.855	75	27	86	27	435	47.6	5.77	200.17	1.67462e+07	2.30915e+07	2.63449e+07	2.20609e+07	3.98581e+06	0.0579348	0.0590359	0.0582615	0.0584107	0.000565505
SHIWSC3_3775	CAK7258475.1	High	Bacterioferritin [Shinella sp. WSC3-e]	96.976	61	10	40	10	161	18.5	4.75	130.62	1.67257e+07	2.29022e+07	2.64464e+07	2.20248e+07	4.01665e+06	0.0578639	0.0585518	0.0584861	0.0583006	0.000379632
SHIWSC3_4075	CAK7258774.1	High	Phenylalanine--tRNA ligase beta subunit [Shinella sp. WSC3-e]	173.558	32	25	71	25	808	85.7	5.78	196.88	1.68831e+07	2.17454e+07	2.71165e+07	2.1915e+07	4.17951e+06	0.0584081	0.0555944	0.059968	0.0579902	0.00221652
SHIWSC3_2950	CAK7257652.1	High	oligoendopeptidase F [Shinella sp. WSC3-e]	166.672	44	24	75	24	615	68.7	5.31	174.93	1.5572e+07	2.51276e+07	2.50196e+07	2.19064e+07	4.47934e+06	0.0538723	0.0642413	0.0553308	0.0578148	0.00561309
SHIWSC3_0973	CAK7255675.1	High	Ribonuclease J [Shinella sp. WSC3-e]	143.712	41	20	69	20	555	60.7	5.33	186.15	1.77804e+07	2.10356e+07	2.59962e+07	2.16041e+07	3.37809e+06	0.0615126	0.0537797	0.0574905	0.0575943	0.00386745
SHIWSC3_1403	CAK7256105.1	High	Phasin protein [Shinella sp. WSC3-e]	91.872	86	11	43	11	117	12.5	6.1	129.71	1.46274e+07	2.34804e+07	2.70146e+07	2.17074e+07	5.21013e+06	0.0506043	0.0600299	0.0597426	0.0567923	0.00536084
SHIWSC3_1318	CAK7256020.1	High	3-mercaptopyruvate sulfurtransferase [Shinella sp. WSC3-e]	70.073	36	11	47	11	284	30.7	5.27	105.91	1.70322e+07	2.02846e+07	2.66298e+07	2.13155e+07	3.98542e+06	0.0589241	0.0518596	0.0588915	0.0565584	0.00406935
SHIWSC3_4611	CAK7259310.1	High	6-phosphogluconolactonase [Shinella sp. WSC3-e]	94.689	71	16	37	16	232	24.4	5.49	124.04	1.6934e+07	2.001e+07	2.69157e+07	2.12866e+07	4.17378e+06	0.0585843	0.0511576	0.0595239	0.0564219	0.00458316
SHIWSC3_0261	CAK7254963.1	High	3,4-dihydroxy-2-butanone 4-phosphate synthase / GTP cyclohydrolase-2 [Shinella sp. WSC3-e]	103.512	48	14	62	14	366	39.8	5.68	153.13	1.56662e+07	2.31833e+07	2.49586e+07	2.12694e+07	4.02779e+06	0.0541983	0.0592705	0.0551959	0.0562216	0.00268716
SHIWSC3_1518	CAK7256220.1	High	Fe-S cluster scaffold complex subunit SufC [Shinella sp. WSC3-e]	102.673	60	16	44	16	251	27.3	5.14	103.46	1.6582e+07	21324075	2.53791e+07	2.10951e+07	3.59505e+06	0.0573666	0.0545172	0.0561258	0.0560032	0.00142864
SHIWSC3_0587	CAK7255289.1	High	Peptide methionine sulfoxide reductase MsrB 1 [Shinella sp. WSC3-e]	50.373	53	9	28	9	135	15.4	6.52	77.45	1.72452e+07	1.89206e+07	2.67321e+07	2.0966e+07	4.13422e+06	0.0596611	0.0483725	0.0591178	0.0557171	0.00636644
SHIWSC3_3526	CAK7258226.1	High	Dihydrolipoyl dehydrogenase [Shinella sp. WSC3-e]	114.293	31	13	51	13	468	48.5	6.37	153.04	1.61443e+07	2.21909e+07	2.46623e+07	2.09992e+07	3.57812e+06	0.0558523	0.0567334	0.0545406	0.0557088	0.00110343
SHIWSC3_3610	CAK7258310.1	High	phosphotransferase system, enzyme I, PtsP [Shinella sp. WSC3-e]	157.849	47	27	76	27	755	83.1	6.06	206.95	1.57522e+07	2.26287e+07	2.47577e+07	2.10462e+07	3.843e+06	0.0544959	0.0578526	0.0547515	0.0557	0.00186858
SHIWSC3_2629	CAK7257331.1	High	peptide/nickel transport system substrate-binding protein [Shinella sp. WSC3-e]	145.751	50	21	70	21	548	61.6	5.11	147.6	1.53416e+07	2.21446e+07	2.52325e+07	2.09063e+07	4.13181e+06	0.0530753	0.0566151	0.0558016	0.055164	0.00185399
SHIWSC3_4387	CAK7259086.1	High	Histidinol dehydrogenase [Shinella sp. WSC3-e]	151.52	65	20	60	20	432	45.5	5.22	186.77	1.54987e+07	2.33722e+07	2.35032e+07	2.07914e+07	3.74285e+06	0.0536189	0.0597534	0.0519773	0.0551165	0.00409866
SHIWSC3_PA0466	CAK7259824.1	High	branched chain amino acid/phenylalanine ABC transporter periplasmic binding protein (plasmid) [Shinella sp. WSC3-e]	88.196	54	15	42	15	371	39.1	5.05	102.67	1.71339e+07	1.84739e+07	2.58203e+07	2.0476e+07	3.81834e+06	0.0592758	0.0472305	0.0571014	0.0545359	0.00641941
SHIWSC3_PC0136	CAK7260594.1	High	putative spermidine/putrescine transport system substrate-binding protein (plasmid) [Shinella sp. WSC3-e]	102.129	45	15	48	15	371	40.6	5.76	124.36	1.60757e+07	2.0902e+07	2.41767e+07	2.03848e+07	3.32736e+06	0.055615	0.0534381	0.0534665	0.0541732	0.00124871
SHIWSC3_1585	CAK7256287.1	High	pseudouridine-5'-phosphate glycosidase [Shinella sp. WSC3-e]	142.644	60	17	58	17	308	32.7	4.92	145.93	1.62356e+07	1.983e+07	2.51114e+07	2.03924e+07	3.64529e+06	0.0561682	0.0506975	0.0555338	0.0541332	0.00299223
SHIWSC3_PG0137	CAK7262064.1	High	serralysin (plasmid) [Shinella sp. WSC3-e]	22.128	6	1	19	1	294	28.6	3.29	51.75	1.25732e+07	2.57495e+07	2.39347e+07	2.07524e+07	5.83086e+06	0.0434979	0.0658312	0.0529314	0.0540868	0.0112114
SHIWSC3_2132	CAK7256834.1	High	Alcohol dehydrogenase iron-type/glycerol dehydrogenase GldA domain-containing protein [Shinella sp. WSC3-e]	85.413	39	11	37	11	381	40.3	6.09	92.68	1.59986e+07	1.96623e+07	2.52632e+07	2.03081e+07	3.8097e+06	0.0553484	0.0502688	0.0558694	0.0538289	0.00309411
SHIWSC3_0907	CAK7255609.1	High	N-acetyl-gamma-glutamyl-phosphate reductase [Shinella sp. WSC3-e]	97.161	50	11	40	11	310	33.3	6.32	118.9	1.54314e+07	2.07109e+07	2.45852e+07	2.02425e+07	3.75165e+06	0.0533861	0.0529496	0.05437	0.0535685	0.000727548
SHIWSC3_4604	CAK7259303.1	High	Alpha-glucosides-binding periplasmic protein AglE [Shinella sp. WSC3-e]	104.997	34	14	47	14	452	49.1	4.78	118.59	1.63751e+07	1.92775e+07	2.43218e+07	1.99915e+07	3.28327e+06	0.0566507	0.0492849	0.0537875	0.053241	0.00371316
SHIWSC3_1903	CAK7256605.1	High	Corrinoid protein DSY3155 [Shinella sp. WSC3-e]	107.04	57	10	55	10	231	25.2	4.58	140.4	1.40432e+07	2.09197e+07	2.58647e+07	2.02758e+07	4.8475e+06	0.0485835	0.0534832	0.0571996	0.0530888	0.00432153
SHIWSC3_2100	CAK7256802.1	High	FAD dependent oxidoreductase [Shinella sp. WSC3-e]	95.351	51	16	40	16	393	42	5.73	116.31	1.61231e+07	1.85076e+07	2.5381e+07	2.00039e+07	3.92483e+06	0.0557789	0.0473166	0.0561299	0.0530751	0.00499016
SHIWSC3_1189	CAK7255891.1	High	50S ribosomal subunit protein L29 [Shinella sp. WSC3-e]	9.871	33	2	9	2	66	7.4	10.07	22.78	1.7333e+07	1.73195e+07	2.43126e+07	1.9655e+07	3.29338e+06	0.0599649	0.044279	0.0537671	0.0526704	0.00790023
SHIWSC3_2005	CAK7256707.1	High	Periplasmic serine endoprotease DegP-like [Shinella sp. WSC3-e]	123.18	35	16	60	16	510	53.4	4.75	162.48	1.45397e+07	1.91575e+07	2.63376e+07	2.00116e+07	4.85419e+06	0.0503011	0.0489781	0.0582455	0.0525082	0.00501244
SHIWSC3_3834	CAK7258534.1	High	ribose transport system substrate-binding protein [Shinella sp. WSC3-e]	75.402	44	15	37	15	328	33.8	4.96	94.9	1.68279e+07	1.82567e+07	2.3604e+07	1.95629e+07	2.91646e+06	0.0582172	0.0466753	0.0522002	0.0523642	0.00577274
SHIWSC3_1611	CAK7256313.1	High	Threonine--tRNA ligase [Shinella sp. WSC3-e]	189.307	48	29	72	29	657	74.4	5.99	203.64	1.31502e+07	2.51778e+07	2.13341e+07	1.98874e+07	5.01571e+06	0.0454939	0.0643697	0.0471802	0.052348	0.0104453
SHIWSC3_3973	CAK7258672.1	High	methionine sulfoxide reductase A [Shinella sp. WSC3-e]	91.567	59	11	40	11	216	23.2	6.52	114.4	1.58002e+07	2.17992e+07	2.10774e+07	1.95589e+07	2.67413e+06	0.0546617	0.0557318	0.0466127	0.0523354	0.00498484
SHIWSC3_0266	CAK7254968.1	High	Enoyl-[acyl-carrier-protein] reductase [NADH] 1 [Shinella sp. WSC3-e]	101.206	65	13	40	13	272	29.1	6.7	98.33	1.43864e+07	2.17913e+07	2.23989e+07	1.95255e+07	3.64238e+06	0.0497707	0.0557117	0.0495351	0.0516725	0.00350003
SHIWSC3_PG0042	CAK7261969.1	High	dTDP-4-dehydrorhamnose 3,5-epimerase (plasmid) [Shinella sp. WSC3-e]	83.955	68	12	39	12	186	20.8	5.66	94.17	1.4723e+07	2.04179e+07	2.33462e+07	1.94957e+07	3.58026e+06	0.0509353	0.0522004	0.0516299	0.0515885	0.000633566
SHIWSC3_0648	CAK7255350.1	High	Aminopeptidase N [Shinella sp. WSC3-e]	190.694	50	28	82	28	882	97.3	5.33	218.35	1.45386e+07	2.02267e+07	2.37083e+07	1.94912e+07	3.77947e+06	0.0502972	0.0517116	0.0524307	0.0514798	0.00108549
SHIWSC3_1408	CAK7256110.1	High	histidine triad (HIT) family protein [Shinella sp. WSC3-e]	41.496	57	5	26	5	141	15.3	6.8	61.57	1.53702e+07	1.77829e+07	2.51705e+07	1.94412e+07	4.16929e+06	0.0531741	0.0454637	0.0556645	0.0514341	0.00531835
SHIWSC3_0917	CAK7255619.1	High	putative HspQ acetyl donor [Shinella sp. WSC3-e]	76.598	80	9	42	9	142	15.5	7.44	106.89	1.4802e+07	1.92467e+07	2.42436e+07	1.94307e+07	3.85674e+06	0.0512084	0.0492061	0.0536146	0.051343	0.00220733
SHIWSC3_0174	CAK7254876.1	High	Sporulation protein YlmC with PRC-barrel domain [Shinella sp. WSC3-e]	61.925	39	7	44	7	237	24	3.94	99.41	1.56758e+07	1.96553e+07	2.23829e+07	1.9238e+07	2.75404e+06	0.0542315	0.0502509	0.0494998	0.0513274	0.00254291
SHIWSC3_0843	CAK7255545.1	High	Delta-aminolevulinic acid dehydratase [Shinella sp. WSC3-e]	120.828	63	17	52	17	351	38.2	5.41	117.39	1.45122e+07	2.15842e+07	2.16822e+07	1.92595e+07	3.35713e+06	0.0502058	0.0551821	0.0479502	0.0511127	0.00370028
SHIWSC3_4581	CAK7259280.1	High	Flagellin D [Shinella sp. WSC3-e]	176.223	53	17	94	15	394	41.3	4.48	244.61	1.37651e+07	1.95204e+07	2.50772e+07	1.94543e+07	4.61837e+06	0.0476214	0.049906	0.0554581	0.0509952	0.00403026
SHIWSC3_1722	CAK7256424.1	High	Dihydrolipoyl dehydrogenase [Shinella sp. WSC3-e]	149.003	57	23	66	23	481	51.5	8.05	162.32	1.49105e+07	1.95188e+07	2.29975e+07	1.91423e+07	3.31221e+06	0.0515841	0.0499019	0.0508589	0.0507816	0.000843729
SHIWSC3_1552	CAK7256254.1	High	DUF1476 domain-containing protein [Shinella sp. WSC3-e]	84.311	58	8	35	8	106	11.7	4.77	111.72	1.46341e+07	1.95803e+07	2.32602e+07	1.91582e+07	3.5342e+06	0.0506278	0.050059	0.0514398	0.0507089	0.000693956
SHIWSC3_0756	CAK7255458.1	High	CENP-V/GFA domain-containing protein [Shinella sp. WSC3-e]	21.873	33	4	10	4	165	18.4	5.77	17.81	1.29252e+07	1.92403e+07	2.61411e+07	1.94355e+07	5.3971e+06	0.0447158	0.0491898	0.0578108	0.0505721	0.00665606
SHIWSC3_0836	CAK7255538.1	High	DUF945 domain-containing protein [Shinella sp. WSC3-e]	91.082	32	9	39	9	397	41.4	4.39	92.43	1.42577e+07	1.96487e+07	2.29022e+07	1.89362e+07	3.56488e+06	0.0493254	0.0502339	0.050648	0.0500691	0.00067651
SHIWSC3_2926	CAK7257628.1	High	Large ribosomal subunit protein bL31-A [Shinella sp. WSC3-e]	48.208	88	5	45	5	73	8.2	8.53	84.89	1.45154e+07	1.68577e+07	2.48729e+07	1.87486e+07	4.43483e+06	0.0502169	0.0430983	0.0550063	0.0494405	0.00599183
SHIWSC3_3114	CAK7257816.1	High	Glutamate--tRNA ligase [Shinella sp. WSC3-e]	122.762	41	20	59	20	489	54.6	6.62	136.57	1.32096e+07	2.17071e+07	2.09404e+07	1.8619e+07	3.83785e+06	0.0456994	0.0554964	0.0463097	0.0491685	0.00548863
SHIWSC3_4270	CAK7258969.1	High	glucose-6-phosphate isomerase [Shinella sp. WSC3-e]	122.424	42	17	53	17	541	58.1	6.49	148.83	1.39632e+07	1.95712e+07	2.22031e+07	1.85792e+07	3.43628e+06	0.0483068	0.0500358	0.0491021	0.0491482	0.000865415
SHIWSC3_PA0136	CAK7259494.1	High	RutC family protein HD_0322 (plasmid) [Shinella sp. WSC3-e]	46.194	50	4	23	4	112	12	5.41	85.83	1.21796e+07	1.95487e+07	2.49103e+07	1.88795e+07	5.21879e+06	0.0421361	0.0499783	0.055089	0.0490678	0.00652428
SHIWSC3_PB0101	CAK7260194.1	High	Extracellular solute-binding protein (plasmid) [Shinella sp. WSC3-e]	103.67	47	13	39	13	366	40.3	5.07	124.97	1.3561e+07	1.88814e+07	2.34794e+07	1.86406e+07	4.05274e+06	0.0469153	0.0482721	0.0519246	0.0490373	0.00259081
SHIWSC3_2496	CAK7257198.1	High	D-beta-hydroxybutyrate dehydrogenase [Shinella sp. WSC3-e]	51.518	32	5	25	5	257	27.1	6.15	63.09	1.48021e+07	1.79406e+07	2.18064e+07	1.81831e+07	2.86465e+06	0.0512089	0.045867	0.0482248	0.0484336	0.00267705
SHIWSC3_2513	CAK7257215.1	High	Host attachment protein [Shinella sp. WSC3-e]	60.575	60	9	28	9	150	16.5	5.67	76.05	1.41694e+07	1.76807e+07	2.25585e+07	1.81362e+07	3.43998e+06	0.0490199	0.0452025	0.0498881	0.0480368	0.00249267
SHIWSC3_0671	CAK7255373.1	High	Putrescine--pyruvate aminotransferase [Shinella sp. WSC3-e]	125.155	43	14	63	14	457	49.8	6.27	156.78	1.45134e+07	1.79072e+07	2.16441e+07	1.80216e+07	2.91219e+06	0.0502102	0.0457816	0.0478657	0.0479525	0.0022156
SHIWSC3_0211	CAK7254913.1	High	Glycine--tRNA ligase beta subunit [Shinella sp. WSC3-e]	174.153	44	25	88	25	704	76.6	5.95	251.28	1.34307e+07	1.92806e+07	2.11953e+07	1.79689e+07	3.30277e+06	0.0464646	0.0492928	0.0468733	0.0475436	0.00152863
SHIWSC3_4072	CAK7258771.1	High	50S ribosomal subunit protein L20 [Shinella sp. WSC3-e]	48.28	46	9	19	9	134	15	10.68	53.87	1.37066e+07	1.94267e+07	2.03105e+07	1.78146e+07	2.92709e+06	0.0474191	0.0496664	0.0449165	0.047334	0.00237606
SHIWSC3_4364	CAK7259063.1	High	Ribose-5-phosphate isomerase A [Shinella sp. WSC3-e]	95.445	61	10	38	10	232	24.1	5.14	116.43	1.25913e+07	2.05143e+07	2.06516e+07	1.79191e+07	3.7677e+06	0.0435606	0.0524469	0.0456709	0.0472261	0.0046428
SHIWSC3_3919	CAK7258618.1	High	DNA polymerase I [Shinella sp. WSC3-e]	216.727	47	33	92	33	995	108.4	5.68	221.39	1.29519e+07	1.93034e+07	2.11347e+07	1.77967e+07	3.50638e+06	0.0448081	0.0493511	0.0467392	0.0469661	0.00228001
SHIWSC3_4491	CAK7259190.1	High	enoyl-[acyl-carrier-protein] reductase [Shinella sp. WSC3-e]	56.844	37	9	28	9	268	28.5	6.8	75.2	1.42196e+07	1.68338e+07	2.1677e+07	1.75768e+07	3.08946e+06	0.0491938	0.0430374	0.0479386	0.0467233	0.00325315
SHIWSC3_2455	CAK7257157.1	High	DUF1993 domain-containing protein [Shinella sp. WSC3-e]	78	52	9	36	9	168	18.3	8.88	104.03	1.33033e+07	1.7883e+07	2.18856e+07	1.76906e+07	3.50636e+06	0.0460237	0.0457197	0.0483999	0.0467145	0.00146756
SHIWSC3_3076	CAK7257778.1	High	cobalamin biosynthesis protein CobW [Shinella sp. WSC3-e]	80.814	32	15	39	15	374	42.3	5.97	97.41	1.34952e+07	1.76988e+07	2.16322e+07	1.76087e+07	3.32252e+06	0.0466875	0.0452488	0.0478394	0.0465919	0.00129793
SHIWSC3_1734	CAK7256436.1	High	RNA polymerase-binding transcription factor DksA [Shinella sp. WSC3-e]	88.583	76	11	37	11	139	16.2	5.12	94.47	1.49759e+07	1.54781e+07	2.18293e+07	1.74278e+07	3.11907e+06	0.0518102	0.0395715	0.0482753	0.0465523	0.00629869
SHIWSC3_3913	CAK7258612.1	High	D-xylose 1-dehydrogenase (NADP+) [Shinella sp. WSC3-e]	83.634	45	11	40	11	328	36.4	5.76	118.43	1.44283e+07	1.72398e+07	2.05956e+07	1.74213e+07	2.52106e+06	0.0499157	0.0440754	0.0455471	0.0465127	0.00303753
SHIWSC3_1587	CAK7256289.1	High	2-dehydro-3-deoxyphosphooctonate aldolase [Shinella sp. WSC3-e]	74.928	48	12	31	12	279	29.9	6.7	75.68	1.34087e+07	1.86261e+07	2.041e+07	1.74816e+07	2.97063e+06	0.0463884	0.0476197	0.0451367	0.0463816	0.00124151
SHIWSC3_4218	CAK7258917.1	High	NFU1 iron-sulfur cluster scaffold homolog, mitochondrial [Shinella sp. WSC3-e]	65.683	52	9	36	9	189	20.3	4.83	80.6	1.37187e+07	1.58866e+07	2.28792e+07	1.74948e+07	3.90886e+06	0.0474607	0.0406157	0.0505973	0.0462246	0.00510434
SHIWSC3_2126	CAK7256828.1	High	acetolactate synthase I/II/III large subunit [Shinella sp. WSC3-e]	142.599	52	20	60	20	549	59.8	5.66	164.2	1.39182e+07	1.82943e+07	1.9679e+07	1.72971e+07	2.45525e+06	0.0481509	0.0467712	0.0435199	0.0461473	0.00237769
SHIWSC3_4012	CAK7258711.1	High	4-hydroxy-tetrahydrodipicolinate reductase [Shinella sp. WSC3-e]	98.197	61	11	40	11	272	27.8	7.74	143.62	1.36646e+07	1.78468e+07	2.05273e+07	1.73463e+07	2.82397e+06	0.0472737	0.0456273	0.0453961	0.046099	0.00102382
SHIWSC3_0207	CAK7254909.1	High	NAD(P)-dependent dehydrogenase (Short-subunit alcohol dehydrogenase family) [Shinella sp. WSC3-e]	75.733	64	11	36	11	234	24.6	6.6	102.97	1.34552e+07	1.78273e+07	2.05552e+07	1.72792e+07	2.92432e+06	0.0465494	0.0455772	0.0454576	0.0458614	0.000598781
SHIWSC3_0926	CAK7255628.1	High	ATP-dependent Clp protease proteolytic subunit [Shinella sp. WSC3-e]	42.783	28	7	29	7	210	23.3	6.3	74.73	1.30946e+07	1.84634e+07	1.975e+07	1.71027e+07	2.8824e+06	0.0453017	0.0472036	0.0436771	0.0453941	0.0017651
SHIWSC3_1765	CAK7256467.1	High	Glutamine-dependent NAD(+) synthetase [Shinella sp. WSC3-e]	98.6	33	18	54	18	565	61.7	5.38	129.81	1.30841e+07	1.74958e+07	2.06123e+07	1.70641e+07	3.0885e+06	0.0452654	0.0447297	0.045584	0.0451931	0.000431734
SHIWSC3_4186	CAK7258885.1	High	Small ribosomal subunit protein bS20 [Shinella sp. WSC3-e]	27.196	31	3	14	3	88	9.4	12.09	37.33	1.40575e+07	1.50687e+07	2.16407e+07	1.69223e+07	3.3619e+06	0.0486327	0.0385246	0.0478584	0.0450052	0.00562576
SHIWSC3_3495	CAK7258195.1	High	Glutamate N-acetyltransferase / Amino-acid acetyltransferase [Shinella sp. WSC3-e]	114.194	50	18	49	18	410	42.6	4.96	135.04	1.372e+07	1.59005e+07	2.1155e+07	1.69252e+07	3.1206e+06	0.0474654	0.0406514	0.0467842	0.044967	0.00375292
SHIWSC3_1202	CAK7255904.1	High	Adenylate kinase [Shinella sp. WSC3-e]	75.032	63	10	33	10	194	20.6	5.49	82.9	1.2986e+07	1.59143e+07	2.21796e+07	1.70266e+07	3.83477e+06	0.0449261	0.0406864	0.04905	0.0448875	0.00418192
SHIWSC3_4151	CAK7258850.1	High	conserved protein of unknown function [Shinella sp. WSC3-e]	35.29	63	6	18	6	95	10.5	5.15	51.39	1.3208e+07	1.59668e+07	2.16277e+07	1.69342e+07	3.50472e+06	0.0456941	0.0408207	0.0478295	0.0447814	0.00359245
SHIWSC3_3514	CAK7258214.1	High	Mannose-1-phosphate guanylyltransferase [Shinella sp. WSC3-e]	82.158	35	12	33	12	475	51.6	6.04	78.97	1.26085e+07	1.59012e+07	2.25836e+07	1.70311e+07	4.14995e+06	0.0436198	0.040653	0.0499434	0.0447388	0.00474518
SHIWSC3_4285	CAK7258984.1	High	Acetylornithine aminotransferase [Shinella sp. WSC3-e]	84.59	42	15	35	15	396	42.2	5.82	90.78	1.25205e+07	1.81355e+07	2.00641e+07	1.69067e+07	3.19988e+06	0.0433156	0.0463654	0.0443716	0.0446842	0.00154874
SHIWSC3_3100	CAK7257802.1	High	ribose transport system substrate-binding protein [Shinella sp. WSC3-e]	92.37	56	16	46	16	317	34.3	5.15	99.61	1.32942e+07	1.65866e+07	2.01891e+07	1.669e+07	2.81581e+06	0.0459921	0.0424055	0.0446481	0.0443485	0.00181197
SHIWSC3_PF0025	CAK7261566.1	High	Phosphonate dehydrogenase (plasmid) [Shinella sp. WSC3-e]	104.814	48	14	40	14	332	36.2	6.33	107.24	1.25477e+07	1.73325e+07	2.04907e+07	1.67903e+07	3.26529e+06	0.0434096	0.0443123	0.045315	0.0443456	0.000953137
SHIWSC3_0791	CAK7255493.1	High	acyl carrier protein [Shinella sp. WSC3-e]	25.554	26	3	18	3	78	8.3	4.16	64.42	1.14107e+07	2.10311e+07	1.736e+07	1.66006e+07	3.96404e+06	0.0394761	0.0537681	0.0383916	0.0438786	0.00858168
SHIWSC3_1794	CAK7256496.1	High	Uncharacterized oxidoreductase Sfri_1503 [Shinella sp. WSC3-e]	112.581	72	15	50	15	290	30.4	5.96	126.07	1.18595e+07	1.85885e+07	1.91051e+07	1.65177e+07	3.30057e+06	0.0410289	0.0475234	0.0422508	0.0436011	0.00345138
SHIWSC3_0961	CAK7255663.1	High	NADH-quinone oxidoreductase subunit E [Shinella sp. WSC3-e]	120.129	52	18	52	18	377	41	6.23	113.85	1.18418e+07	1.78104e+07	1.90988e+07	1.62503e+07	3.16137e+06	0.0409676	0.0455341	0.0422369	0.0429129	0.0023571
SHIWSC3_3655	CAK7258355.1	High	aldehyde dehydrogenase (NAD(+)) [Shinella sp. WSC3-e]	166.52	57	19	64	19	507	53.8	6.05	165.95	1.20737e+07	1.70575e+07	1.9431e+07	1.61874e+07	3.06594e+06	0.04177	0.0436093	0.0429715	0.0427836	0.000933949
SHIWSC3_4013	CAK7258712.1	High	2,3-bisphosphoglycerate-dependent phosphoglycerate mutase [Shinella sp. WSC3-e]	108.308	80	16	55	16	211	23.2	5.94	130.76	1.04801e+07	2.04029e+07	1.79907e+07	1.62912e+07	4.22546e+06	0.0362566	0.0521622	0.0397863	0.042735	0.00835273
SHIWSC3_1435	CAK7256137.1	High	fused N-acetylglucosamine-1-phosphate uridyltransferase and glucosamine-1-phosphate acetyltransferase [Shinella sp. WSC3-e]	140.012	47	18	61	18	457	47.7	6.55	130	1.25025e+07	1.61713e+07	1.96293e+07	1.6101e+07	2.90991e+06	0.0432533	0.0413437	0.04341	0.042669	0.0011504
SHIWSC3_1353	CAK7256055.1	High	serine--tRNA ligase [Shinella sp. WSC3-e]	126.745	53	20	53	20	427	47.3	5.92	142.48	1.21949e+07	1.67811e+07	1.92318e+07	1.60692e+07	2.91656e+06	0.042189	0.0429026	0.0425309	0.0425409	0.000356881
SHIWSC3_4619	CAK7259318.1	High	conserved protein of unknown function [Shinella sp. WSC3-e]	52.467	42	4	34	4	79	8.7	7.53	88.12	1.06675e+07	1.36332e+07	2.48526e+07	1.63844e+07	6.10905e+06	0.036905	0.0348547	0.0549613	0.0422403	0.0110642
SHIWSC3_4610	CAK7259309.1	High	phosphogluconate dehydratase [Shinella sp. WSC3-e]	115.616	42	20	48	20	606	63.8	6.99	117.23	1.18548e+07	1.73078e+07	1.87305e+07	1.59644e+07	2.96335e+06	0.0410126	0.0442492	0.0414223	0.0422281	0.00176229
SHIWSC3_0546	CAK7255248.1	High	Glyoxalase/bleomycin resistance protein/dioxygen [Shinella sp. WSC3-e]	70.263	64	6	34	6	130	14.2	4.56	48.57	1.2157e+07	1.49698e+07	2.09467e+07	1.60245e+07	3.66508e+06	0.0420579	0.0382717	0.0463235	0.0422177	0.00402829
SHIWSC3_4366	CAK7259065.1	High	Glutathione reductase [Shinella sp. WSC3-e]	88.667	45	15	41	15	462	49.5	5.74	103.06	1.20802e+07	1.69428e+07	1.83307e+07	1.57846e+07	2.67998e+06	0.0417922	0.043316	0.0405383	0.0418822	0.00139102
SHIWSC3_0478	CAK7255180.1	High	sulfate adenylyltransferase subunit 1 [Shinella sp. WSC3-e]	133.796	58	21	58	20	496	54.1	5.96	144.1	1.13487e+07	1.70372e+07	1.86908e+07	1.56922e+07	3.14467e+06	0.0392616	0.0435574	0.0413346	0.0413845	0.00214835
SHIWSC3_3546	CAK7258246.1	High	YCII-related domain-containing protein [Shinella sp. WSC3-e]	38.377	74	5	27	5	97	10.6	5.12	76.14	1.05877e+07	1.8563e+07	1.81166e+07	1.57558e+07	3.65889e+06	0.036629	0.0474582	0.0400647	0.041384	0.00553379
SHIWSC3_2091	CAK7256793.1	High	UDP-N-acetylmuramoylalanine--D-glutamate ligase [Shinella sp. WSC3-e]	90.199	53	17	48	17	465	48.3	6.55	102.05	1.18218e+07	1.5741e+07	1.90417e+07	1.55348e+07	2.95113e+06	0.0408983	0.0402436	0.0421106	0.0410842	0.000947295
SHIWSC3_4651	CAK7259350.1	High	RutC family protein HD_0322 [Shinella sp. WSC3-e]	100.006	71	8	48	8	114	12.2	5.16	137.55	1.06858e+07	1.81995e+07	1.77444e+07	1.55433e+07	3.43974e+06	0.0369684	0.046529	0.0392417	0.040913	0.00499461
SHIWSC3_4331	CAK7259030.1	High	putative acyltransferase Rv0859 [Shinella sp. WSC3-e]	98.232	36	13	38	13	402	42.4	5.57	105.89	1.25196e+07	1.50156e+07	1.82581e+07	1.52645e+07	2.34933e+06	0.0433125	0.038389	0.0403778	0.0406931	0.00247687
SHIWSC3_4249	CAK7258948.1	High	Acetylglutamate kinase [Shinella sp. WSC3-e]	109.127	66	17	50	17	295	31.1	5.5	124.29	1.11687e+07	1.73516e+07	1.74146e+07	1.53116e+07	2.92959e+06	0.038639	0.0443611	0.0385122	0.0405041	0.00334085
SHIWSC3_1796	CAK7256498.1	High	DNA-binding transcriptional activator DecR [Shinella sp. WSC3-e]	86.866	78	14	37	14	162	18.8	6.24	99.4	1.08459e+07	1.65307e+07	1.87336e+07	1.53701e+07	3.3231e+06	0.037522	0.0422626	0.0414293	0.0404046	0.00253095
SHIWSC3_4070	CAK7258769.1	High	translation initiation factor IF-3 [Shinella sp. WSC3-e]	70.221	44	8	39	8	223	25.3	9.16	97.88	1.17361e+07	1.54928e+07	1.84836e+07	1.52375e+07	2.76057e+06	0.0406018	0.039609	0.0408764	0.0403624	0.000666764
SHIWSC3_1007	CAK7255709.1	High	Glutamyl-tRNA(Gln) amidotransferase subunit A [Shinella sp. WSC3-e]	122.688	54	16	52	16	493	52.7	5.4	118.55	1.0278e+07	1.92925e+07	1.62907e+07	1.52871e+07	3.74798e+06	0.0355574	0.0493233	0.0360269	0.0403025	0.00781578
SHIWSC3_4519	CAK7259218.1	High	3-phosphoshikimate 1-carboxyvinyltransferase [Shinella sp. WSC3-e]	112.858	39	13	51	13	455	47.7	5.53	100.71	1.12144e+07	1.59943e+07	1.84263e+07	1.52117e+07	2.99582e+06	0.0387969	0.0408912	0.0407496	0.0401459	0.00117043
SHIWSC3_4184	CAK7258883.1	High	putative enoyl-CoA hydratase [Shinella sp. WSC3-e]	82.561	46	12	31	11	257	27.4	5.8	93.11	1.10423e+07	1.75118e+07	1.65815e+07	1.50452e+07	2.85584e+06	0.0382016	0.0447706	0.0366699	0.0398807	0.00430349
SHIWSC3_0687	CAK7255389.1	High	Rhizopine catabolism protein MocC [Shinella sp. WSC3-e]	66.071	33	9	37	9	305	33.5	5.45	95.39	1.13254e+07	1.49333e+07	1.90547e+07	1.51045e+07	3.15782e+06	0.0391809	0.0381785	0.0421394	0.0398329	0.00205938
SHIWSC3_3184	CAK7257886.1	High	branched-chain amino acid transport system substrate-binding protein [Shinella sp. WSC3-e]	89.171	43	11	35	11	378	40.4	5.17	120.02	1.17499e+07	1.43448e+07	1.89756e+07	1.50234e+07	2.98866e+06	0.0406494	0.0366739	0.0419644	0.0397626	0.00275451
SHIWSC3_0737	CAK7255439.1	High	putative nicotinate-nucleotide pyrophosphorylase [carboxylating] [Shinella sp. WSC3-e]	71.516	45	12	31	12	301	32	5.72	97.32	1.24225e+07	1.41589e+07	1.80174e+07	1.48663e+07	2.33825e+06	0.0429765	0.0361987	0.0398454	0.0396735	0.00339217
SHIWSC3_0150	CAK7254852.1	High	HAD family hydrolase [Shinella sp. WSC3-e]	53.194	41	8	28	8	282	30.5	5.53	72.08	1.1607e+07	1.46195e+07	1.85141e+07	1.49135e+07	2.82746e+06	0.0401552	0.0373764	0.0409438	0.0394918	0.00187397
SHIWSC3_0689	CAK7255391.1	High	3D-(3,5/4)-trihydroxycyclohexane-1,2-dione hydrolase [Shinella sp. WSC3-e]	164.612	54	22	60	22	616	65.5	6.38	169.36	1.00183e+07	1.79235e+07	1.69615e+07	1.49678e+07	3.52175e+06	0.0346591	0.0458233	0.0375102	0.0393309	0.0058005
SHIWSC3_1397	CAK7256099.1	High	putative cystathionine beta-lyase [Shinella sp. WSC3-e]	86.704	28	11	43	11	396	42.5	6.61	123.97	1.10958e+07	1.57328e+07	1.73821e+07	1.47369e+07	2.66125e+06	0.0383867	0.0402226	0.0384405	0.0390166	0.00104481
SHIWSC3_1432	CAK7256134.1	High	Anthranilate phosphoribosyltransferase [Shinella sp. WSC3-e]	95.504	42	12	49	12	340	35.2	6.29	109.97	1.11309e+07	1.58252e+07	1.7178e+07	1.47114e+07	2.59132e+06	0.0385081	0.0404588	0.0379891	0.0389853	0.00130216
SHIWSC3_4332	CAK7259031.1	High	3-methylmercaptopropionyl-CoA dehydrogenase [Shinella sp. WSC3-e]	157.099	48	23	75	23	608	65.7	6.11	170.36	1.05669e+07	1.74731e+07	1.60686e+07	1.47029e+07	2.98029e+06	0.0365568	0.0446719	0.0355357	0.0389215	0.00500612
SHIWSC3_PG0044	CAK7261971.1	High	dTDP-glucose 4,6-dehydratase 2 (plasmid) [Shinella sp. WSC3-e]	75.43	44	12	34	12	355	40.2	5.73	84.27	1.1478e+07	1.50172e+07	1.72041e+07	1.45664e+07	2.35932e+06	0.0397088	0.0383931	0.0380468	0.0387162	0.000876854
SHIWSC3_3560	CAK7258260.1	High	50S ribosomal subunit assembly factor BipA [Shinella sp. WSC3-e]	125.784	48	21	61	21	609	66.9	5.54	147.51	1.07434e+07	1.55196e+07	1.74715e+07	1.45782e+07	2.82627e+06	0.0371675	0.0396775	0.0386382	0.0384944	0.00126115
SHIWSC3_3092	CAK7257794.1	High	KHG/KDPG aldolase [Shinella sp. WSC3-e]	51.428	51	8	32	8	212	21.5	4.81	56.15	1.10102e+07	1.4718e+07	1.7668e+07	1.44654e+07	2.72393e+06	0.0380904	0.0376282	0.0390728	0.0382638	0.000737731
SHIWSC3_PA0329	CAK7259687.1	Medium	DNA-binding dual transcriptional regulator OmpR (plasmid) [Shinella sp. WSC3-e]	1.212	4	1	3	1	231	25.5	6.27	0	12468149	15288362	14652052	1.41362e+07	1.20775e+06	0.0431344	0.0390863	0.0324029	0.0382079	0.0054194
SHIWSC3_1762	CAK7256464.1	High	SDR family oxidoreductase [Shinella sp. WSC3-e]	97.587	63	16	51	16	272	28.6	5.77	133.15	1.07801e+07	1.49611e+07	1.75788e+07	1.444e+07	2.7999e+06	0.0372946	0.0382497	0.0388754	0.0381399	0.000796107
SHIWSC3_0299	CAK7255001.1	High	Uncharacterized zinc protease RF_0338 [Shinella sp. WSC3-e]	103.213	45	14	46	14	448	49.9	5.48	122.15	1.07684e+07	1.4397e+07	1.74867e+07	1.42174e+07	2.74571e+06	0.0372539	0.0368074	0.0386718	0.0375777	0.000973498
SHIWSC3_3936	CAK7258635.1	High	Elongation factor P [Shinella sp. WSC3-e]	30.406	30	4	16	4	189	21	5.58	48.86	1.18235e+07	1.3844e+07	1.6222e+07	1.39631e+07	1.79764e+06	0.0409042	0.0353936	0.0358748	0.0373908	0.00305216
SHIWSC3_PB0296	CAK7260389.1	High	glc operon protein GlcG (plasmid) [Shinella sp. WSC3-e]	54.289	45	5	19	5	143	14.4	5.48	74.63	1.03815e+07	1.43393e+07	1.77688e+07	1.41632e+07	3.01841e+06	0.0359154	0.0366599	0.0392955	0.0372903	0.00177602
SHIWSC3_3105	CAK7257807.1	High	xylose isomerase [Shinella sp. WSC3-e]	102.998	42	16	45	16	436	48.5	5.43	113.23	1.01623e+07	1.63995e+07	1.56539e+07	1.40719e+07	2.78121e+06	0.0351571	0.0419269	0.0346185	0.0372342	0.00407292
SHIWSC3_2093	CAK7256795.1	High	UDP-N-acetylmuramoyl-tripeptide--D-alanyl-D-alanine ligase [Shinella sp. WSC3-e]	127.922	44	14	42	14	477	50.2	6.18	114.55	1.06049e+07	1.49356e+07	1.66151e+07	1.40519e+07	2.53197e+06	0.0366884	0.0381843	0.0367442	0.0372057	0.000847973
SHIWSC3_1175	CAK7255877.1	High	30S ribosomal subunit protein S12 [Shinella sp. WSC3-e]	20.73	46	4	10	4	123	14	11.49	30.67	1.08755e+07	1.5716e+07	1.50488e+07	1.38801e+07	2.14193e+06	0.0376246	0.0401795	0.0332803	0.0370281	0.00348806
SHIWSC3_3115	CAK7257817.1	High	Lysine--tRNA ligase [Shinella sp. WSC3-e]	157.801	46	24	61	24	497	56.4	5.49	135.15	1.02664e+07	1.55072e+07	1.58753e+07	1.3883e+07	2.56173e+06	0.0355173	0.0396458	0.0351082	0.0367571	0.00251005
SHIWSC3_4135	CAK7258834.1	High	GMP synthetase [Shinella sp. WSC3-e]	113.374	41	19	55	19	520	57.1	5.97	138.34	9.94004e+06	1.54623e+07	1.60498e+07	1.38174e+07	2.75215e+06	0.0343883	0.039531	0.0354939	0.0364711	0.00270703
SHIWSC3_PA0583	CAK7259941.1	High	putative tricarboxylic transport membrane protein (plasmid) [Shinella sp. WSC3-e]	58.125	48	9	27	9	327	34.1	5.24	64.63	1.06457e+07	1.28242e+07	1.78461e+07	1.3772e+07	3.01499e+06	0.0368294	0.0327863	0.0394665	0.0363607	0.00336466
SHIWSC3_1375	CAK7256077.1	High	Soluble pyridine nucleotide transhydrogenase [Shinella sp. WSC3-e]	113.545	40	16	42	16	468	51.4	6.92	105.92	9.97474e+06	1.58255e+07	1.53232e+07	1.37078e+07	2.64764e+06	0.0345083	0.0404596	0.0338871	0.036285	0.00362864
SHIWSC3_4369	CAK7259068.1	High	Phospho-2-dehydro-3-deoxyheptonate aldolase [Shinella sp. WSC3-e]	112.669	53	17	48	17	457	50.7	6.48	122.52	9.99613e+06	1.54764e+07	1.55936e+07	1.36887e+07	2.61149e+06	0.0345823	0.0395671	0.0344851	0.0362115	0.00290645
SHIWSC3_3540	CAK7258240.1	High	succinate:quinone oxidoreductase, FAD binding protein [Shinella sp. WSC3-e]	115.78	38	15	46	15	613	66.7	6.18	132.31	1.02051e+07	1.46704e+07	1.61308e+07	1.36688e+07	2.5207e+06	0.0353053	0.0375065	0.0356731	0.0361616	0.00117911
SHIWSC3_PA0596	CAK7259954.1	High	fumarylacetoacetate (FAA) hydrolase (plasmid) [Shinella sp. WSC3-e]	107.505	53	12	37	12	338	36.3	5.22	120.81	9.87618e+06	1.47733e+07	1.63506e+07	1.36667e+07	2.75655e+06	0.0341673	0.0377693	0.0361592	0.036032	0.00180437
SHIWSC3_PA0095	CAK7259453.1	High	2-keto-3-deoxy-L-fuconate dehydrogenase (plasmid) [Shinella sp. WSC3-e]	51.247	48	9	23	9	244	25.5	5.72	61.8	1.10214e+07	1.39812e+07	1.53876e+07	1.34634e+07	1.81972e+06	0.0381293	0.0357443	0.0340297	0.0359677	0.00205891
SHIWSC3_1410	CAK7256112.1	High	glycerophosphoryl diester phosphodiesterase [Shinella sp. WSC3-e]	43.333	39	11	29	11	241	26.9	5.06	54.76	1.09029e+07	1.21244e+07	1.74604e+07	1.34959e+07	2.84734e+06	0.0377192	0.0309973	0.0386136	0.0357767	0.00416317
SHIWSC3_PG0129	CAK7262056.1	High	TAXI family TRAP transporter solute-binding subunit (plasmid) [Shinella sp. WSC3-e]	84.253	50	11	36	11	324	33.3	5.66	94.27	1.10913e+07	1.23058e+07	1.67483e+07	1.33818e+07	2.4316e+06	0.038371	0.0314609	0.0370389	0.0356236	0.00366601
SHIWSC3_4528	CAK7259227.1	High	Ribonuclease D [Shinella sp. WSC3-e]	78.674	44	7	34	7	212	23.5	6.54	99.18	1.06638e+07	1.2777e+07	1.65719e+07	1.33376e+07	2.44435e+06	0.0368921	0.0326656	0.0366487	0.0354021	0.00237304
SHIWSC3_1166	CAK7255868.1	High	transcription termination factor NusG [Shinella sp. WSC3-e]	90.471	72	11	41	11	176	20	6.37	100.11	9.8755e+06	1.29069e+07	1.72565e+07	1.33463e+07	3.02924e+06	0.034165	0.0329979	0.0381626	0.0351085	0.00270851
SHIWSC3_4152	CAK7258851.1	High	Orotidine 5'-phosphate decarboxylase [Shinella sp. WSC3-e]	99.738	81	13	44	13	232	24.3	6.23	118.3	9.60744e+06	1.52638e+07	1.48203e+07	1.32305e+07	2.56829e+06	0.0332376	0.0390235	0.0327749	0.035012	0.00348176
SHIWSC3_PB0352	CAK7260445.1	High	Acetate kinase (plasmid) [Shinella sp. WSC3-e]	131.532	71	18	51	18	393	41.3	5.81	128.36	9.56597e+06	1.41772e+07	1.61059e+07	1.3283e+07	2.74375e+06	0.0330941	0.0362455	0.035618	0.0349859	0.00166808
SHIWSC3_2389	CAK7257091.1	High	Pyrroline-5-carboxylate reductase [Shinella sp. WSC3-e]	57.246	58	10	33	10	272	27.3	6.2	80.24	1.00195e+07	1.39091e+07	1.52722e+07	1.30669e+07	2.22554e+06	0.0346631	0.03556	0.0337743	0.0346658	0.000892862
SHIWSC3_1454	CAK7256156.1	High	glutathione S-transferase [Shinella sp. WSC3-e]	46.581	45	8	27	8	207	22.6	6.13	54.43	1.01791e+07	1.31595e+07	1.56506e+07	1.29964e+07	2.23672e+06	0.0352154	0.0336436	0.0346113	0.0344901	0.000792864
SHIWSC3_2395	CAK7257097.1	High	Xaa-Pro dipeptidase [Shinella sp. WSC3-e]	69.938	28	11	37	11	383	42.4	5.48	92.72	1.02893e+07	1.35304e+07	1.4951e+07	1.29236e+07	1.95091e+06	0.0355965	0.0345918	0.0330641	0.0344175	0.0012752
SHIWSC3_4010	CAK7258709.1	High	Glucokinase [Shinella sp. WSC3-e]	107.279	66	14	47	14	341	36.4	5.41	121.79	1.09165e+07	1.19062e+07	1.55252e+07	1.27826e+07	1.98093e+06	0.0377663	0.0304394	0.0343338	0.0341798	0.00366586
SHIWSC3_PA0601	CAK7259959.1	High	4-aminobutyrate aminotransferase PuuE (plasmid) [Shinella sp. WSC3-e]	134.162	56	17	45	17	425	45.4	6.61	137.84	8.79142e+06	1.4831e+07	1.53163e+07	1.29796e+07	2.96809e+06	0.0304145	0.0379169	0.033872	0.0340678	0.00375501
SHIWSC3_2668	CAK7257370.1	High	dihydropyrimidine dehydrogenase (NAD+) subunit PreT [Shinella sp. WSC3-e]	24.752	17	5	13	5	453	47.9	5.44	13.18	1.00874e+07	1.29111e+07	1.51814e+07	1.27266e+07	2.08373e+06	0.034898	0.0330087	0.0335737	0.0338268	0.000969749
SHIWSC3_PA0640	CAK7259998.1	High	Putrescine-binding periplasmic protein (plasmid) [Shinella sp. WSC3-e]	86.174	40	12	39	12	346	38.9	5.02	69.7	8.4694e+06	1.65348e+07	1.32788e+07	1.2761e+07	3.31296e+06	0.0293005	0.0422728	0.029366	0.0336464	0.00747075
SHIWSC3_4638	CAK7259337.1	High	putative 3-oxopropanoate dehydrogenase [Shinella sp. WSC3-e]	143.623	55	18	68	18	498	53.2	5.54	157.42	9.2837e+06	1.38943e+07	1.47667e+07	1.26482e+07	2.40558e+06	0.0321176	0.0355222	0.0326564	0.0334321	0.00183006
SHIWSC3_PB0172	CAK7260265.1	High	3-methylitaconate isomerase (plasmid) [Shinella sp. WSC3-e]	59.413	46	11	32	11	384	39.8	6.86	55.97	1.00437e+07	1.32235e+07	1.42197e+07	1.24956e+07	1.78084e+06	0.0347468	0.0338072	0.0314468	0.0333336	0.00170022
SHIWSC3_3297	CAK7257999.1	High	fused DNA-binding transcriptional repressor/proline dehydrogenase/1-pyrroline-5-carboxylate dehydrogenase PutA [Shinella sp. WSC3-e]	164.204	28	24	56	24	1259	134.3	6.32	139.87	9.2517e+06	1.21818e+07	1.66184e+07	1.2684e+07	3.02835e+06	0.0320069	0.031144	0.0367516	0.0333008	0.00301942
SHIWSC3_1635	CAK7256337.1	High	putative cold shock protein y4cH [Shinella sp. WSC3-e]	13.317	15	2	9	2	67	7.1	8.5	24.96	9.61347e+06	1.28617e+07	1.52329e+07	1.25694e+07	2.30341e+06	0.0332585	0.0328823	0.0336875	0.0332761	0.000402875
SHIWSC3_0787	CAK7255489.1	High	Protein tas [Shinella sp. WSC3-e]	62.358	35	10	30	10	347	38.3	6.74	66.7	1.03294e+07	1.18763e+07	1.51624e+07	1.2456e+07	2.01521e+06	0.0357351	0.0303631	0.0335316	0.0332099	0.00270043
SHIWSC3_2476	CAK7257178.1	High	Adenine deaminase 1 [Shinella sp. WSC3-e]	109.639	48	18	52	18	564	60.8	5.81	107.63	9.29261e+06	1.16932e+07	1.69734e+07	1.26531e+07	3.20831e+06	0.0321484	0.0298948	0.0375367	0.0331933	0.00392662
SHIWSC3_2052	CAK7256754.1	High	glutamine---fructose-6-phosphate transaminase (isomerizing) [Shinella sp. WSC3-e]	86.881	39	12	30	12	340	34.8	6.42	90.49	9.86622e+06	1.32996e+07	1.40956e+07	1.24205e+07	1.83514e+06	0.0341329	0.0340018	0.0311724	0.0331023	0.00167269
SHIWSC3_3744	CAK7258444.1	High	Formyltetrahydrofolate deformylase [Shinella sp. WSC3-e]	115.037	62	15	59	15	294	32.8	6.76	118.23	9.02493e+06	1.41262e+07	1.44485e+07	1.25332e+07	2.48422e+06	0.0312224	0.0361152	0.0319528	0.0330968	0.00263939
SHIWSC3_4217	CAK7258916.1	High	Nucleotide-binding universal stress UspA family protein [Shinella sp. WSC3-e]	47.377	47	7	26	7	163	17.5	4.78	57.77	1.01523e+07	1.18157e+07	1.44939e+07	1.2154e+07	1.7885e+06	0.0351226	0.0302082	0.0320532	0.0324613	0.00248253
SHIWSC3_PB0024	CAK7260117.1	High	2,3-dihydroxybenzoate-AMP ligase (plasmid) [Shinella sp. WSC3-e]	73.438	32	16	38	16	550	59.6	5.85	83.57	9.44187e+06	1.2592e+07	1.46874e+07	1.22404e+07	2.15587e+06	0.0326648	0.0321927	0.0324812	0.0324462	0.000238012
SHIWSC3_2368	CAK7257070.1	High	N-ethylmaleimide reductase [Shinella sp. WSC3-e]	104.723	55	17	52	17	373	39.9	5.86	114.38	9.06136e+06	1.32936e+07	1.4144e+07	1.21663e+07	2.22283e+06	0.0313484	0.0339866	0.0312795	0.0322048	0.00154342
SHIWSC3_2892	CAK7257594.1	High	Cell division coordinator CpoB [Shinella sp. WSC3-e]	94.006	36	12	41	12	331	35.3	5.02	109.87	9.70303e+06	1.18552e+07	1.47018e+07	1.20867e+07	2.04731e+06	0.0335683	0.030309	0.032513	0.0321301	0.00166306
SHIWSC3_3872	CAK7258572.1	High	peptidase component of the HslVU protease [Shinella sp. WSC3-e]	99.071	69	11	47	11	185	20	5.96	116.26	8.16269e+06	1.41796e+07	1.42809e+07	1.22077e+07	2.86058e+06	0.0282394	0.0362516	0.0315822	0.0320244	0.00402435
SHIWSC3_0962	CAK7255664.1	High	NADH:quinone oxidoreductase subunit F [Shinella sp. WSC3-e]	74.721	42	14	41	14	434	47.7	7.05	87.17	9.24669e+06	1.26689e+07	1.42084e+07	1.20413e+07	2.07363e+06	0.0319896	0.0323892	0.0314217	0.0319335	0.000486183
SHIWSC3_4524	CAK7259223.1	High	nicotinamide phosphoribosyltransferase [Shinella sp. WSC3-e]	104.192	44	17	44	17	460	50.5	6.7	121.35	9.46627e+06	1.17864e+07	1.47111e+07	1.19879e+07	2.14595e+06	0.0327492	0.0301332	0.0325336	0.0318053	0.00145212
SHIWSC3_1727	CAK7256429.1	High	Pyruvate dehydrogenase E1 component subunit beta [Shinella sp. WSC3-e]	129.559	54	16	53	16	465	49.5	4.82	140.31	9.09738e+06	1.33664e+07	1.33559e+07	1.19399e+07	2.00998e+06	0.031473	0.0341727	0.0295366	0.0317274	0.00232851
SHIWSC3_2460	CAK7257162.1	High	AAA family ATPase [Shinella sp. WSC3-e]	123.071	42	22	61	22	636	69.8	5.97	139.67	9.3168e+06	1.23242e+07	1.41529e+07	1.19313e+07	1.99377e+06	0.0322321	0.031508	0.031299	0.0316797	0.000489675
SHIWSC3_2019	CAK7256721.1	High	arylformamidase [Shinella sp. WSC3-e]	63.676	32	7	25	7	273	29.3	5.74	65.19	8.9742e+06	1.21949e+07	1.46198e+07	1.19296e+07	2.31243e+06	0.0310469	0.0311776	0.0323316	0.0315187	0.000707034
SHIWSC3_1999	CAK7256701.1	High	acetolactate synthase/acetohydroxybutanoate synthase, catalytic subunit [Shinella sp. WSC3-e]	131.83	44	17	50	17	592	64.5	5.63	126.56	8.42398e+06	1.38506e+07	1.35431e+07	1.19393e+07	2.48884e+06	0.0291433	0.0354106	0.0299506	0.0315015	0.00340934
SHIWSC3_1701	CAK7256403.1	High	sulfite reductase (NADPH) hemoprotein beta-component [Shinella sp. WSC3-e]	127.846	42	19	59	19	557	61.7	6.32	150.63	8.00532e+06	1.4524e+07	1.32175e+07	1.19156e+07	2.81597e+06	0.0276949	0.0371321	0.0292304	0.0313525	0.00506384
SHIWSC3_0681	CAK7255383.1	High	Histidinol-phosphate aminotransferase [Shinella sp. WSC3-e]	125.6	44	13	64	13	373	39.5	6.1	136.45	8.2865e+06	1.31366e+07	1.42337e+07	1.18856e+07	2.58405e+06	0.0286677	0.033585	0.0314777	0.0312435	0.002467
SHIWSC3_3793	CAK7258493.1	High	bifunctional AICAR transformylase/IMP cyclohydrolase [Shinella sp. WSC3-e]	78.56	38	14	36	14	536	56.3	6.05	82.73	9.22336e+06	1.1826e+07	1.41868e+07	1.17454e+07	2.02712e+06	0.0319088	0.0302343	0.0313741	0.0311724	0.000855273
SHIWSC3_4000	CAK7258699.1	High	leucyl aminopeptidase [Shinella sp. WSC3-e]	129.988	54	17	53	17	463	49.8	6.81	141	8.69038e+06	1.2432e+07	1.39863e+07	1.17029e+07	2.22267e+06	0.030065	0.0317837	0.0309306	0.0309264	0.000859345
SHIWSC3_3314	CAK7258016.1	High	Multiple sugar transport system substrate-binding protein [Shinella sp. WSC3-e]	76.993	34	12	32	12	451	49.5	6.05	81.16	9.3638e+06	1.22795e+07	1.28034e+07	1.14822e+07	1.51315e+06	0.0323947	0.0313939	0.0283146	0.0307011	0.00212645
SHIWSC3_PF0342	CAK7261883.1	High	Glyoxalase-like domain-containing protein (plasmid) [Shinella sp. WSC3-e]	68.663	53	11	33	11	226	24.9	5.78	72.38	9.99076e+06	1.03005e+07	1.40226e+07	11437968	1.83199e+06	0.0345637	0.0263343	0.0310109	0.0306363	0.00412747
SHIWSC3_4003	CAK7258702.1	High	Glyoxylate/hydroxypyruvate reductase A [Shinella sp. WSC3-e]	97.599	62	13	46	13	319	34.9	6.01	113.96	8.55096e+06	1.11018e+07	1.53402e+07	1.16643e+07	2.80011e+06	0.0295826	0.0283829	0.0339249	0.0306301	0.0029157
SHIWSC3_3933	CAK7258632.1	High	Glyoxylate reductase [Shinella sp. WSC3-e]	78.052	58	14	34	14	334	37	9.01	79.86	9.05098e+06	1.12948e+07	1.40449e+07	1.14636e+07	2.04226e+06	0.0313125	0.0288763	0.0310603	0.0304163	0.0013397
SHIWSC3_1837	CAK7256539.1	High	L-glyceraldehyde 3-phosphate reductase [Shinella sp. WSC3-e]	98.192	45	14	43	14	343	38.1	5.71	106.51	8.92243e+06	1.27608e+07	1.2461e+07	1.13814e+07	1.74306e+06	0.0308678	0.0326242	0.0275575	0.0303498	0.00257273
SHIWSC3_4163	CAK7258862.1	High	Glutathione synthetase [Shinella sp. WSC3-e]	62.795	54	13	37	13	314	35.4	6.2	86.95	8.92012e+06	1.24949e+07	1.25886e+07	1.13345e+07	1.70768e+06	0.0308598	0.0319446	0.0278395	0.0302146	0.00212721
SHIWSC3_2466	CAK7257168.1	High	glycine betaine/proline transport system substrate-binding protein [Shinella sp. WSC3-e]	86.59	50	10	34	10	319	34	4.68	79.57	9.1004e+06	9.91191e+06	1.51911e+07	1.14011e+07	2.70029e+06	0.0314835	0.0253408	0.0335949	0.0301397	0.00428799
SHIWSC3_0505	CAK7255207.1	High	Asparaginase [Shinella sp. WSC3-e]	94.119	47	11	39	11	337	35.1	6.73	103.82	8.78702e+06	1.13206e+07	1.37773e+07	1.1295e+07	2.03734e+06	0.0303993	0.0289422	0.0304684	0.0299366	0.000861887
SHIWSC3_3908	CAK7258607.1	High	putative hydroxypyruvate reductase [Shinella sp. WSC3-e]	89.745	44	12	36	12	422	43.4	5.22	85.82	8.5142e+06	1.17392e+07	1.34272e+07	1.12269e+07	2.03817e+06	0.0294555	0.0300125	0.0296941	0.0297207	0.000279468
SHIWSC3_1723	CAK7256425.1	High	DUF465 domain-containing protein [Shinella sp. WSC3-e]	58.171	59	5	22	5	86	10.1	6.18	77.62	8.97847e+06	1.14473e+07	1.2998e+07	1.11412e+07	1.65516e+06	0.0310616	0.0292661	0.0287449	0.0296909	0.00121537
SHIWSC3_3624	CAK7258324.1	High	acrylyl-CoA reductase [Shinella sp. WSC3-e]	87.947	48	11	43	11	331	34.7	5.03	119.25	7.91364e+06	1.24623e+07	1.34689e+07	1.12816e+07	2.41672e+06	0.0273778	0.0318612	0.0297864	0.0296752	0.00224379
SHIWSC3_3579	CAK7258279.1	High	3-isopropylmalate dehydratase subunit LeuC [Shinella sp. WSC3-e]	111.725	39	19	51	19	469	50.9	5.92	118.41	8.51836e+06	1.17805e+07	1.32681e+07	1.1189e+07	1.98366e+06	0.0294699	0.0301182	0.0293422	0.0296434	0.000416059
SHIWSC3_0785	CAK7255487.1	High	Small ribosomal subunit protein bS6 [Shinella sp. WSC3-e]	78.692	50	8	29	8	150	17.4	9	97.53	7.30749e+06	1.45572e+07	1.18761e+07	1.12469e+07	2.99294e+06	0.0252808	0.037217	0.026264	0.0295873	0.00662583
SHIWSC3_1887	CAK7256589.1	High	glycine betaine/proline transport system substrate-binding protein [Shinella sp. WSC3-e]	90.999	61	13	39	13	332	35.8	4.83	107.37	9.34427e+06	1.06677e+07	1.27194e+07	1.09105e+07	1.38856e+06	0.0323271	0.0272732	0.028129	0.0292431	0.00270491
SHIWSC3_4196	CAK7258895.1	High	phosphotransferase system enzyme IIA(Ntr) [Shinella sp. WSC3-e]	46.283	56	9	26	9	154	16.4	5.99	68.53	8.87789e+06	1.06521e+07	1.34406e+07	1.09902e+07	1.87798e+06	0.0307137	0.0272332	0.0297237	0.0292235	0.00179336
SHIWSC3_PB0348	CAK7260441.1	High	metallo-beta-lactamase family protein (plasmid) [Shinella sp. WSC3-e]	89.19	40	15	39	15	452	49.7	8.29	94.54	8.44302e+06	1.16682e+07	1.26928e+07	1.09347e+07	1.81084e+06	0.0292092	0.029831	0.02807	0.0290368	0.000893071
SHIWSC3_0122	CAK7254824.1	High	Glutamate--cysteine ligase [Shinella sp. WSC3-e]	70.891	19	10	36	10	457	51	5.49	74.15	8.3763e+06	1.10865e+07	1.3224e+07	1.08956e+07	1.98366e+06	0.0289784	0.0283438	0.0292448	0.0288556	0.000462874
SHIWSC3_PG0090	CAK7262017.1	High	Glycosyltransferase 2-like domain-containing protein (plasmid) [Shinella sp. WSC3-e]	128.423	30	24	64	24	990	111.6	5.88	140.54	8.1383e+06	1.23282e+07	1.20675e+07	1.08447e+07	1.91667e+06	0.028155	0.0315184	0.0266873	0.0287869	0.00247677
SHIWSC3_4451	CAK7259150.1	High	Fumarylacetoacetate (FAA) hydrolase family protein [Shinella sp. WSC3-e]	100.092	54	17	41	17	385	41.1	5.34	114.63	7.91572e+06	1.10321e+07	1.38678e+07	1.09385e+07	2.43082e+06	0.027385	0.0282048	0.0306685	0.0287528	0.00170898
SHIWSC3_PB0099	CAK7260192.1	High	opine dehydrogenase (plasmid) [Shinella sp. WSC3-e]	31.635	31	7	10	7	360	38.2	6.54	19.86	6.44398e+06	1.23801e+07	1.43226e+07	1.10489e+07	3.35135e+06	0.0222934	0.0316511	0.0316743	0.0285396	0.00540939
SHIWSC3_PA0158	CAK7259516.1	High	iron complex transport system substrate-binding protein (plasmid) [Shinella sp. WSC3-e]	97.968	53	11	36	10	300	31.1	5.1	110.82	8.26473e+06	1.00385e+07	1.4157e+07	1.082e+07	2.46816e+06	0.0285924	0.0256644	0.031308	0.0285216	0.00282251
SHIWSC3_PD0395	CAK7261231.1	High	conserved exported protein of unknown function (plasmid) [Shinella sp. WSC3-e]	100.609	63	13	34	13	236	25.3	6.23	88.66	8.36075e+06	1.07357e+07	1.30987e+07	1.07317e+07	1.93427e+06	0.0289246	0.027447	0.0289677	0.0284464	0.000865843
SHIWSC3_1597	CAK7256299.1	High	CTP synthetase [Shinella sp. WSC3-e]	90.588	32	13	29	13	542	59.7	6.02	79.22	7.84846e+06	1.18346e+07	1.25241e+07	1.07357e+07	2.06092e+06	0.0271523	0.0302564	0.0276971	0.0283686	0.00165742
SHIWSC3_3944	CAK7258643.1	High	hydroxyproline transporter system substrate-binding protein [Shinella sp. WSC3-e]	56.533	38	7	27	7	269	28.9	4.97	81.85	8.32019e+06	1.0944e+07	1.26851e+07	1.06497e+07	1.79406e+06	0.0287843	0.0279794	0.028053	0.0282722	0.000445
SHIWSC3_4109	CAK7258808.1	High	Leu/Ile/Val-binding protein homolog 6 [Shinella sp. WSC3-e]	83.047	45	12	35	12	390	40.9	5.19	95.67	8.64842e+06	9.64999e+06	1.35499e+07	1.06161e+07	2.1144e+06	0.0299198	0.0246712	0.0299654	0.0281855	0.00304355
SHIWSC3_2328	CAK7257030.1	High	RNA polymerase sigma factor RpoD [Shinella sp. WSC3-e]	126.625	31	19	51	19	684	77.3	5.07	102.88	8.03766e+06	1.20479e+07	1.15594e+07	1.05483e+07	1.78647e+06	0.0278068	0.0308017	0.0255635	0.0280574	0.00262805
SHIWSC3_3935	CAK7258634.1	High	adenosine kinase [Shinella sp. WSC3-e]	87.884	60	14	42	14	330	35.3	4.91	95.7	7.72685e+06	1.25796e+07	1.13778e+07	1.05614e+07	2.06353e+06	0.0267316	0.0321611	0.025162	0.0280183	0.00367266
SHIWSC3_2633	CAK7257335.1	High	(S)-ureidoglycine aminohydrolase cupin domain-containing protein [Shinella sp. WSC3-e]	77.857	86	9	39	9	115	12.7	4.94	115.25	8.58748e+06	9.95638e+06	1.29699e+07	1.05046e+07	1.83063e+06	0.029709	0.0254545	0.0286829	0.0279488	0.0022202
SHIWSC3_3051	CAK7257753.1	High	1,4-alpha-glucan branching enzyme [Shinella sp. WSC3-e]	140.304	30	18	49	18	738	82.7	6.13	153.44	8.16765e+06	1.14672e+07	1.16903e+07	1.04417e+07	1.61059e+06	0.0282566	0.0293171	0.0258531	0.0278089	0.00177482
SHIWSC3_PA0318	CAK7259676.1	High	aconitate hydratase 2 / 2-methylisocitrate dehydratase (plasmid) [Shinella sp. WSC3-e]	143.098	38	27	60	27	929	100.4	5.57	137.8	7.01893e+06	1.21501e+07	1.26605e+07	1.06098e+07	2.5477e+06	0.0242825	0.0310631	0.0279986	0.0277814	0.00339552
SHIWSC3_3122	CAK7257824.1	High	purine nucleosidase [Shinella sp. WSC3-e]	60.892	38	11	29	11	316	34.3	5.3	78.67	8.3567e+06	1.07016e+07	1.2236e+07	1.04314e+07	1.59519e+06	0.0289106	0.0273597	0.0270598	0.0277767	0.000993347
SHIWSC3_PD0384	CAK7261220.1	High	Alpha-ketoglutaric semialdehyde dehydrogenase 1 (plasmid) [Shinella sp. WSC3-e]	119.662	49	17	51	17	479	50.8	5.94	124.69	8.02962e+06	1.10142e+07	1.2326e+07	1.04566e+07	1.79777e+06	0.027779	0.0281589	0.027259	0.0277323	0.000451785
SHIWSC3_3601	CAK7258301.1	High	Homoserine O-acetyltransferase [Shinella sp. WSC3-e]	65.766	45	9	27	9	307	35.2	5.83	90.32	7.96917e+06	1.065e+07	1.28194e+07	1.04795e+07	1.98378e+06	0.0275699	0.0272277	0.0283501	0.0277159	0.000575276
SHIWSC3_1179	CAK7255881.1	High	30S ribosomal subunit protein S10 [Shinella sp. WSC3-e]	30.23	27	3	16	3	102	11.5	10.18	34.25	7.86185e+06	1.11621e+07	1.23946e+07	1.04728e+07	1.91359e+06	0.0271986	0.0285369	0.0274106	0.0277154	0.000719347
SHIWSC3_2481	CAK7257183.1	High	2-dehydro-3-deoxygluconokinase [Shinella sp. WSC3-e]	87.476	44	10	29	10	304	32.7	5.35	103.76	8.31521e+06	9.12468e+06	1.3919e+07	1.0453e+07	2.47303e+06	0.0287671	0.0233282	0.0307818	0.0276257	0.00385564
SHIWSC3_2447	CAK7257149.1	High	2-isopropylmalate synthase [Shinella sp. WSC3-e]	111.249	38	19	48	19	595	65.9	5.48	114.13	7.66161e+06	1.16803e+07	1.19451e+07	1.0429e+07	1.95983e+06	0.0265059	0.0298618	0.0264166	0.0275948	0.00196385
SHIWSC3_0940	CAK7255642.1	High	Aryl-alcohol dehydrogenase-like predicted oxidoreductase [Shinella sp. WSC3-e]	88.196	52	12	40	12	328	35.7	6.9	88.29	7.22538e+06	1.15525e+07	1.2682e+07	1.04866e+07	2.35169e+06	0.0249967	0.0295352	0.0280461	0.027526	0.00231353
SHIWSC3_4480	CAK7259179.1	High	translation initiation factor IF-2 [Shinella sp. WSC3-e]	136.509	46	22	54	22	882	96.2	6.99	126.95	7.76222e+06	1.07245e+07	1.25968e+07	1.03612e+07	1.99035e+06	0.0268539	0.0274182	0.0278577	0.0273766	0.000503177
SHIWSC3_PB0001	CAK7260094.1	High	galactofuranose ABC transporter periplasmic binding protein (plasmid) [Shinella sp. WSC3-e]	88.7	49	14	41	14	326	34.6	5.12	104.7	8.72141e+06	9.12368e+06	1.29276e+07	1.02576e+07	1.89514e+06	0.0301723	0.0233256	0.0285894	0.0273624	0.00358446
SHIWSC3_3062	CAK7257764.1	High	Small ribosomal subunit protein bS21 [Shinella sp. WSC3-e]	14.432	35	3	10	3	75	8.9	11.46	20.95	8.47957e+06	9.51774e+06	1.28192e+07	1.02722e+07	1.8502e+06	0.0293357	0.0243331	0.0283495	0.0273394	0.00264983
SHIWSC3_1987	CAK7256689.1	High	Pyridoxine 5'-phosphate synthase [Shinella sp. WSC3-e]	67.674	43	7	30	7	250	27.3	5.27	106.68	7.59006e+06	9.73446e+06	1.35731e+07	1.02992e+07	2.475e+06	0.0262583	0.0248871	0.0300169	0.0270541	0.00265583
SHIWSC3_2873	CAK7257575.1	High	Protein phosphotransferase ChpT [Shinella sp. WSC3-e]	34.735	41	6	30	6	217	22.9	5.06	41.55	8.00522e+06	9.87949e+06	1.2408e+07	1.00976e+07	1.80401e+06	0.0276946	0.0252579	0.0274401	0.0267976	0.00133941
SHIWSC3_4303	CAK7259002.1	High	LLM class flavin-dependent oxidoreductase [Shinella sp. WSC3-e]	93.698	40	15	47	15	435	47.5	6.68	109.45	6.93579e+06	1.09567e+07	1.2682e+07	1.01915e+07	2.40749e+06	0.0239948	0.028012	0.0280463	0.0266844	0.00232924
SHIWSC3_PG0102	CAK7262029.1	High	phthiocerol/phenolphthiocerol synthesis type-I polyketide synthase C (plasmid) [Shinella sp. WSC3-e]	212.27	23	36	81	36	2467	261.7	6.11	160.97	7.50897e+06	1.06195e+07	1.21085e+07	1.0079e+07	1.91624e+06	0.0259778	0.0271497	0.0267778	0.0266351	0.000598857
SHIWSC3_3245	CAK7257947.1	High	D-apiose import binding protein [Shinella sp. WSC3-e]	86.115	59	11	38	11	315	33	4.91	104.26	8.39482e+06	9.46551e+06	1.18047e+07	9.88835e+06	1.42383e+06	0.0290425	0.0241996	0.0261061	0.0264494	0.00243963
SHIWSC3_2378	CAK7257080.1	High	Hydroxyacylglutathione hydrolase GloC [Shinella sp. WSC3-e]	27.07	38	4	9	4	213	23	5.81	25.83	7.11001e+06	1.12114e+07	1.17459e+07	1.00224e+07	2.07093e+06	0.0245976	0.0286632	0.025976	0.0264123	0.0020676
SHIWSC3_PB0017	CAK7260110.1	High	L-methionine gamma-lyase (plasmid) [Shinella sp. WSC3-e]	81.494	42	14	35	14	443	48	6.89	87.56	7.72083e+06	1.07431e+07	1.12828e+07	9.91557e+06	1.56748e+06	0.0267107	0.0274658	0.0249519	0.0263761	0.00128992
SHIWSC3_1599	CAK7256301.1	High	Triosephosphate isomerase [Shinella sp. WSC3-e]	36.117	33	5	22	5	256	26.7	5.14	54.25	7.15488e+06	1.107e+07	1.15963e+07	9.94038e+06	1.98134e+06	0.0247528	0.0283015	0.0256452	0.0262332	0.00184596
SHIWSC3_PA0603	CAK7259961.1	High	L-methionine/D-methionine ABC transporter membrane anchored binding protein (plasmid) [Shinella sp. WSC3-e]	86.688	61	13	41	13	282	30.6	5.16	92.09	8.10541e+06	8.63591e+06	1.28045e+07	9.84861e+06	2.10132e+06	0.0280412	0.0220786	0.0283171	0.0261456	0.00352486
SHIWSC3_3984	CAK7258683.1	High	uracil phosphoribosyltransferase [Shinella sp. WSC3-e]	109.155	76	14	52	14	209	23.1	6.3	114.18	7.31866e+06	1.01874e+07	1.21477e+07	9.88458e+06	1.98303e+06	0.0253194	0.0260452	0.0268645	0.0260764	0.000772998
SHIWSC3_1415	CAK7256117.1	High	UMP kinase [Shinella sp. WSC3-e]	77.961	55	10	32	10	240	24.9	6.4	92.04	6.59123e+06	1.15176e+07	1.12723e+07	9.79368e+06	2.26669e+06	0.0228028	0.0294458	0.0249285	0.0257257	0.00339249
SHIWSC3_3640	CAK7258340.1	High	aerobic carbon-monoxide dehydrogenase large subunit [Shinella sp. WSC3-e]	96.449	24	12	40	12	783	83.1	5.34	96.72	7.89424e+06	9.54886e+06	1.13595e+07	9.60085e+06	1.41515e+06	0.0273107	0.0244126	0.0251214	0.0256149	0.00151073
SHIWSC3_1411	CAK7256113.1	High	Endoribonuclease L-PSP/chorismate mutase-like domain-containing protein [Shinella sp. WSC3-e]	24.841	26	4	14	4	154	15.9	6.15	39.19	7.68557e+06	9.53537e+06	1.16125e+07	9.61114e+06	1.60405e+06	0.0265888	0.0243782	0.0256809	0.0255493	0.00111117
SHIWSC3_1517	CAK7256219.1	High	Fe-S cluster assembly protein SufD [Shinella sp. WSC3-e]	66.839	38	10	38	10	424	44.9	4.81	89.06	7.1623e+06	1.0559e+07	1.08901e+07	9.53713e+06	1.68469e+06	0.0247785	0.0269951	0.0240835	0.0252857	0.00152061
SHIWSC3_2539	CAK7257241.1	High	Inositol 2-dehydrogenase [Shinella sp. WSC3-e]	119.925	45	12	32	12	330	35.3	5.6	97.18	6.7917e+06	9.47157e+06	1.17903e+07	9.35119e+06	2.04244e+06	0.0234964	0.024215	0.0260742	0.0245952	0.00133029
SHIWSC3_1469	CAK7256171.1	High	putative phosphoribosylaminoimidazole-succinocarboxamide synthase 2 [Shinella sp. WSC3-e]	81.402	50	12	31	12	317	35.5	5.21	83.78	6.92263e+06	1.04186e+07	1.04218e+07	9.25433e+06	1.64876e+06	0.0239493	0.0266362	0.0230477	0.0245444	0.00186682
SHIWSC3_2341	CAK7257043.1	High	Carbamoyl-phosphate synthase small chain [Shinella sp. WSC3-e]	41.059	23	8	23	8	402	42.9	6.14	58.14	7.53973e+06	9.91315e+06	1.00329e+07	9.16192e+06	1.1481e+06	0.0260842	0.025344	0.0221876	0.0245386	0.00206938
SHIWSC3_3788	CAK7258488.1	High	carbonic anhydrase [Shinella sp. WSC3-e]	62.034	57	8	27	8	240	26.5	7.28	50.11	7.0266e+06	9.81957e+06	1.06276e+07	9.15791e+06	1.54274e+06	0.024309	0.0251047	0.0235028	0.0243055	0.000800992
SHIWSC3_0752	CAK7255454.1	High	Cysteine--tRNA ligase [Shinella sp. WSC3-e]	100.904	40	15	43	15	477	53.3	5.99	111.83	6.79792e+06	9.79145e+06	1.09513e+07	9.18022e+06	1.74982e+06	0.0235179	0.0250329	0.0242187	0.0242565	0.000758187
SHIWSC3_1345	CAK7256047.1	High	Sporulation related protein [Shinella sp. WSC3-e]	159.908	40	26	65	26	1159	123	4.34	156.26	7.3156e+06	8.51558e+06	1.15241e+07	9.11843e+06	1.77021e+06	0.0253088	0.021771	0.0254855	0.0241884	0.00209546
SHIWSC3_3826	CAK7258526.1	High	Nitroreductase [Shinella sp. WSC3-e]	75.039	53	11	32	11	197	21.9	6.98	87.92	7.01697e+06	8.83612e+06	1.1601e+07	9.15135e+06	1.88463e+06	0.0242757	0.0225904	0.0256555	0.0241739	0.00153504
SHIWSC3_2397	CAK7257099.1	High	ribose-phosphate diphosphokinase [Shinella sp. WSC3-e]	107.431	55	12	35	12	310	33.6	5.99	116.2	6.90215e+06	9.716e+06	1.0759e+07	9.1257e+06	1.62892e+06	0.0238785	0.02484	0.0237934	0.0241706	0.000581239
SHIWSC3_0262	CAK7254964.1	High	chorismate synthase [Shinella sp. WSC3-e]	106.376	59	14	50	14	372	40.1	6.95	95.79	7.08399e+06	9.3953e+06	1.08167e+07	9.09867e+06	1.53825e+06	0.0245076	0.02402	0.0239211	0.0241496	0.000313947
SHIWSC3_2067	CAK7256769.1	High	3-methyl-2-oxobutanoate hydroxymethyltransferase [Shinella sp. WSC3-e]	73.677	53	8	28	8	274	29.3	7.17	74.97	6.42786e+06	8.6561e+06	1.25146e+07	9.19953e+06	2.51445e+06	0.0222376	0.0221302	0.027676	0.0240146	0.00317133
SHIWSC3_4378	CAK7259077.1	High	UDP-glucose 4-epimerase [Shinella sp. WSC3-e]	67.441	42	11	37	11	330	35.3	5.82	87.26	6.65142e+06	1.00476e+07	1.0427e+07	9.04199e+06	1.69747e+06	0.023011	0.0256876	0.0230592	0.0239193	0.00153161
SHIWSC3_PA0690	CAK7260048.1	High	D-mannose isomerase (plasmid) [Shinella sp. WSC3-e]	127.459	45	14	36	14	413	46.6	6.42	108.86	4.4733e+06	1.28031e+07	1.05243e+07	9.2669e+06	3.51495e+06	0.0154757	0.0327325	0.0232743	0.0238275	0.00864171
SHIWSC3_0996	CAK7255698.1	High	Dihydroorotase [Shinella sp. WSC3-e]	107.126	52	16	34	16	430	46	5.48	108.77	7.05585e+06	8.37801e+06	1.15784e+07	9.0041e+06	1.89867e+06	0.0244102	0.0214192	0.0256057	0.0238117	0.00215643
SHIWSC3_4268	CAK7258967.1	High	Fructokinase [Shinella sp. WSC3-e]	68.958	53	11	45	11	309	33.1	5.53	71.44	6.10882e+06	1.04049e+07	1.05437e+07	9.01913e+06	2.05868e+06	0.0211339	0.0266011	0.0233173	0.0236841	0.002752
SHIWSC3_3813	CAK7258513.1	High	Uroporphyrinogen decarboxylase [Shinella sp. WSC3-e]	55.417	38	11	31	11	344	37.1	6.43	62.27	6.58419e+06	9.80475e+06	1.04278e+07	8.93893e+06	1.68436e+06	0.0227785	0.0250669	0.0230611	0.0236355	0.00124764
SHIWSC3_2054	CAK7256756.1	High	membrane dipeptidase [Shinella sp. WSC3-e]	79.922	38	9	27	9	351	38.1	5.3	91.39	6.69044e+06	1.03402e+07	9573486	8.86805e+06	1.57129e+06	0.0231461	0.0264358	0.0211717	0.0235845	0.00265931
SHIWSC3_PD0272	CAK7261108.1	High	DUF3597 family protein (plasmid) [Shinella sp. WSC3-e]	37.147	34	5	14	5	151	15.8	4.96	38.24	7.06499e+06	8.68635e+06	1.0767e+07	8.83944e+06	1.51521e+06	0.0244418	0.0222076	0.0238111	0.0234868	0.00115189
SHIWSC3_2109	CAK7256811.1	High	Isopropylmalate/homocitrate/citramalate synthase [Shinella sp. WSC3-e]	30.046	34	5	12	5	137	15.5	4.75	34.74	6.62431e+06	8.78637e+06	1.13258e+07	8.91216e+06	1.92143e+06	0.0229173	0.0224633	0.0250469	0.0234758	0.00137942
SHIWSC3_3623	CAK7258323.1	High	Short-chain dehydrogenase/reductase SDR [Shinella sp. WSC3-e]	69.279	71	12	33	12	256	26.9	6.79	72.36	6.60645e+06	9.70991e+06	10281227	8.86586e+06	1.61458e+06	0.0228555	0.0248244	0.0227369	0.0234722	0.00117249
SHIWSC3_0778	CAK7255480.1	High	Alanine racemase [Shinella sp. WSC3-e]	85.783	39	13	33	13	398	43	7.2	94.46	6.46172e+06	9.16789e+06	1.10827e+07	8.9041e+06	1.8957e+06	0.0223548	0.0234387	0.0245093	0.0234343	0.00107727
SHIWSC3_2957	CAK7257659.1	High	5'-nucleotidase / UDP-sugar diphosphatase [Shinella sp. WSC3-e]	109.236	56	21	46	21	646	67.1	4.88	111.86	5.81392e+06	8.93056e+06	1.21135e+07	8.95265e+06	2.57183e+06	0.0201136	0.0228319	0.0267889	0.0232448	0.00335673
SHIWSC3_PA0130	CAK7259488.1	High	Gamma-aminobutyric acid-binding protein (plasmid) [Shinella sp. WSC3-e]	40.247	31	7	23	7	350	38.1	4.69	54.84	7.03047e+06	8.24414e+06	1.084e+07	8.70486e+06	1.58898e+06	0.0243224	0.021077	0.0239725	0.023124	0.00178135
SHIWSC3_0482	CAK7255184.1	High	serralysin [Shinella sp. WSC3-e]	124.211	52	16	42	16	306	31.9	5.8	115.04	7.39848e+06	8.39725e+06	9.72046e+06	8.50539e+06	951023	0.0255956	0.0214684	0.0214967	0.0228536	0.00237467
SHIWSC3_3869	CAK7258569.1	High	Imidazole glycerol phosphate synthase subunit HisH [Shinella sp. WSC3-e]	62.295	42	8	30	8	213	23	6.7	71.51	6.7247e+06	8.31825e+06	1.08191e+07	8.62067e+06	1.68513e+06	0.0232646	0.0212665	0.0239263	0.0228191	0.00138473
SHIWSC3_PF0286	CAK7261827.1	High	adenine-specific DNA-methyltransferase (plasmid) [Shinella sp. WSC3-e]	118.433	26	18	44	18	900	100.9	5.74	88.48	6.87774e+06	8.34894e+06	1.05092e+07	8.57864e+06	1.49143e+06	0.023794	0.0213449	0.0232411	0.0227934	0.00128448
SHIWSC3_3940	CAK7258639.1	High	1-pyrroline-4-hydroxy-2-carboxylate deaminase [Shinella sp. WSC3-e]	72.857	50	10	29	10	320	34.7	6.24	80.58	5.9802e+06	1.07982e+07	8.85605e+06	8.54481e+06	1.9792e+06	0.0206889	0.0276066	0.0195851	0.0226269	0.00434776
SHIWSC3_1520	CAK7256222.1	High	Fe-S cluster scaffold complex subunit SufB [Shinella sp. WSC3-e]	90.394	36	16	40	16	489	54.7	5.69	88.12	6.09579e+06	9.71699e+06	9.76849e+06	8.52709e+06	1.71932e+06	0.0210888	0.0248425	0.021603	0.0225114	0.00203507
SHIWSC3_1516	CAK7256218.1	High	L-cysteine desulfurase [Shinella sp. WSC3-e]	78.776	36	11	29	11	412	45.2	6.48	83.83	6.59673e+06	8.63547e+06	1.00658e+07	8.43268e+06	1.4235e+06	0.0228219	0.0220775	0.0222605	0.0223866	0.000387877
SHIWSC3_4224	CAK7258923.1	High	PhoH-like protein [Shinella sp. WSC3-e]	73.95	51	13	38	13	350	38.6	7.08	72.29	6.50329e+06	8.83496e+06	9.92575e+06	8.42133e+06	1.4275e+06	0.0224986	0.0225875	0.0219507	0.0223456	0.000344837
SHIWSC3_0528	CAK7255230.1	High	phosphoribosylformylglycinamide cyclo-ligase [Shinella sp. WSC3-e]	80.824	60	12	33	12	357	36.9	5.26	68.2	6.17711e+06	9.39179e+06	9.71872e+06	8.42921e+06	1.59805e+06	0.0213702	0.0240111	0.0214929	0.0222914	0.00149057
SHIWSC3_PA0270	CAK7259628.1	High	ribose transport system substrate-binding protein (plasmid) [Shinella sp. WSC3-e]	73.21	38	10	30	10	313	32.3	4.58	88.75	6.76234e+06	7.53763e+06	1.08954e+07	8.39847e+06	1.79377e+06	0.0233948	0.0192707	0.0240952	0.0222536	0.00260686
SHIWSC3_4216	CAK7258915.1	High	Tryptophan--tRNA ligase [Shinella sp. WSC3-e]	63.716	24	9	23	9	355	38.8	6.87	79.3	5.82733e+06	9.47217e+06	1.01117e+07	8.47041e+06	1.88709e+06	0.02016	0.0242166	0.022362	0.0222462	0.00203074
SHIWSC3_3760	CAK7258460.1	High	50S ribosomal subunit protein L27 [Shinella sp. WSC3-e]	31.629	57	4	23	4	89	9.4	10.74	63.26	6.35042e+06	9.17505e+06	9.63063e+06	8.38537e+06	1.45089e+06	0.0219697	0.023457	0.0212981	0.0222416	0.00110482
SHIWSC3_4602	CAK7259301.1	High	Methylenetetrahydrofolate dehydrogenase / Methenyltetrahydrofolate cyclohydrolase [Shinella sp. WSC3-e]	100.968	60	10	34	10	299	31	7.53	91.73	6.3344e+06	8.65468e+06	1.00914e+07	8.36015e+06	1.54785e+06	0.0219143	0.0221266	0.022317	0.0221193	0.000201449
SHIWSC3_PE0101	CAK7261338.1	High	Rhamnose utilization protein RhaD (Predicted bifunctional aldolase and dehydrogenase) (plasmid) [Shinella sp. WSC3-e]	129.724	40	17	49	17	684	72.7	6.23	131.44	6.40788e+06	8.7436e+06	9.81946e+06	8.32365e+06	1.42408e+06	0.0221685	0.0223539	0.0217157	0.0220794	0.000328327
SHIWSC3_0760	CAK7255462.1	High	(R)-citramalate synthase [Shinella sp. WSC3-e]	108.871	47	18	48	18	538	57.5	5.52	106.95	6.16864e+06	9.05789e+06	9.74473e+06	8.32375e+06	1.54948e+06	0.0213408	0.0231574	0.0215504	0.0220162	0.000993858
SHIWSC3_3091	CAK7257793.1	High	Uncharacterized membrane protein YebE (DUF533 family) [Shinella sp. WSC3-e]	61.319	37	7	20	7	230	23.9	5.2	44.96	6.17936e+06	7.70453e+06	1.10841e+07	8.32265e+06	2.04949e+06	0.0213779	0.0196974	0.0245124	0.0218626	0.00244378
SHIWSC3_4464	CAK7259163.1	High	3-deoxy-manno-octulosonate cytidylyltransferase [Shinella sp. WSC3-e]	56.002	40	8	25	8	251	27.3	5.88	49.57	6.28832e+06	8.50241e+06	9.93208e+06	8.24094e+06	1.49901e+06	0.0217549	0.0217373	0.0219647	0.021819	0.000126553
SHIWSC3_2322	CAK7257024.1	High	branched-chain amino acid aminotransferase [Shinella sp. WSC3-e]	64.97	48	12	38	12	293	32	5.21	95.56	6.29704e+06	8.43886e+06	9.9698e+06	8.23523e+06	1.5063e+06	0.0217851	0.0215748	0.0220482	0.0218027	0.000237173
SHIWSC3_4290	CAK7258989.1	High	dCTP deaminase [Shinella sp. WSC3-e]	78.981	44	11	26	11	369	39.9	6.35	81	6.31625e+06	8.94922e+06	9.21012e+06	8.15853e+06	1.30704e+06	0.0218515	0.0228796	0.0203681	0.0216997	0.0012626
SHIWSC3_3215	CAK7257917.1	High	(S)-ureidoglycine aminohydrolase [Shinella sp. WSC3-e]	59.855	36	8	25	8	278	31	6.68	63.88	6.27636e+06	8.21084e+06	1.00431e+07	8.17677e+06	1.53795e+06	0.0217135	0.0209919	0.0222103	0.0216385	0.000612648
SHIWSC3_2889	CAK7257591.1	High	phosphoglucosamine mutase [Shinella sp. WSC3-e]	66.476	28	11	32	11	450	48.4	6.14	66.88	6.03965e+06	9.40488e+06	9.01946e+06	8.15466e+06	1.50379e+06	0.0208946	0.0240445	0.0199465	0.0216285	0.00214534
SHIWSC3_1309	CAK7256011.1	High	L-threonine dehydratase biosynthetic IlvA [Shinella sp. WSC3-e]	73.052	38	14	40	14	415	44.7	5.41	75.76	5.97591e+06	8.35696e+06	1.03232e+07	8.2187e+06	1.77747e+06	0.0206741	0.0213654	0.0228297	0.0216231	0.00110068
SHIWSC3_PB0025	CAK7260118.1	High	Isochorismate pyruvate lyase (plasmid) [Shinella sp. WSC3-e]	37.434	50	7	22	7	115	13.2	5.12	56.83	6.57145e+06	7.97907e+06	9.81297e+06	8.12116e+06	1.32715e+06	0.0227344	0.0203993	0.0217013	0.0216117	0.00117012
SHIWSC3_PD0288	CAK7261124.1	High	basic membrane protein A and related proteins (plasmid) [Shinella sp. WSC3-e]	55.773	31	9	27	9	341	36.7	5.49	68.58	6.50859e+06	7.71667e+06	1.0151e+07	8.12543e+06	1.51485e+06	0.0225169	0.0197285	0.0224489	0.0215648	0.00159066
SHIWSC3_2410	CAK7257112.1	High	redox-responsive ATPase YchF [Shinella sp. WSC3-e]	59.527	45	13	29	13	367	39.6	5.11	45.16	6.32434e+06	8.46362e+06	9.35886e+06	8.04894e+06	1.27306e+06	0.0218795	0.0216381	0.0206971	0.0214049	0.000624772
SHIWSC3_0707	CAK7255409.1	High	DNA-directed RNA polymerase subunit omega [Shinella sp. WSC3-e]	58.933	87	5	27	5	134	14.8	4.28	60.95	4.98075e+06	9.51785e+06	1.02295e+07	8.24271e+06	2.32478e+06	0.0172313	0.0243334	0.0226226	0.0213957	0.00370659
SHIWSC3_PC0133	CAK7260591.1	High	Histidinol dehydrogenase homolog (plasmid) [Shinella sp. WSC3-e]	87.969	39	15	36	15	442	47.1	6.04	107.86	6.09919e+06	8.0533e+06	1.01691e+07	8.1072e+06	1.66198e+06	0.0211006	0.0205891	0.0224889	0.0213929	0.000983074
SHIWSC3_2135	CAK7256837.1	High	TRAP-type mannitol/chloroaromatic compound transport system substrate-binding protein [Shinella sp. WSC3-e]	55.555	41	11	23	11	351	38.2	5.33	50.09	5.94017e+06	9.06388e+06	9.24265e+06	8.08223e+06	1.51642e+06	0.0205504	0.0231727	0.0204401	0.0213877	0.00154683
SHIWSC3_2429	CAK7257131.1	High	Oxygen-dependent coproporphyrinogen-III oxidase [Shinella sp. WSC3-e]	62.706	35	9	28	9	303	34.4	6.15	76.96	5.76916e+06	8.4118e+06	1.01001e+07	8.09369e+06	1.78235e+06	0.0199588	0.0215056	0.0223363	0.0212669	0.0012066
SHIWSC3_PJ0014	CAK7262383.1	High	ATP-binding protein (plasmid) [Shinella sp. WSC3-e]	54.361	39	11	21	11	313	34.6	6.18	49	4.62793e+06	9.95655e+06	9.99435e+06	8.19295e+06	2.52089e+06	0.0160107	0.0254549	0.0221025	0.0211894	0.00478789
SHIWSC3_1699	CAK7256401.1	High	Flavodoxin/ferredoxin--NADP reductase [Shinella sp. WSC3-e]	77.883	52	10	28	10	271	30.4	5.71	80.16	5.91384e+06	8.60397e+06	9.53457e+06	8.01746e+06	1.53524e+06	0.0204593	0.0219969	0.0210857	0.0211806	0.000773188
SHIWSC3_1647	CAK7256349.1	High	conserved protein of unknown function [Shinella sp. WSC3-e]	43.416	53	5	17	5	115	12.8	4.51	59.58	6.69343e+06	7.2843e+06	9.7739e+06	7.91721e+06	1.33485e+06	0.0231564	0.0186231	0.0216149	0.0211315	0.00230501
SHIWSC3_0774	CAK7255476.1	High	amidophosphoribosyltransferase [Shinella sp. WSC3-e]	61.322	33	12	28	12	497	54.2	6.44	60.85	6.13545e+06	8.88384e+06	8.76924e+06	7.92951e+06	1.26946e+06	0.021226	0.0227125	0.0193931	0.0211105	0.00166268
SHIWSC3_3843	CAK7258543.1	High	tryptophan synthase subunit beta [Shinella sp. WSC3-e]	98.488	49	14	35	14	406	44	5.87	95.35	5.45574e+06	9.49569e+06	9.06351e+06	8.00498e+06	1.8112e+06	0.0188745	0.0242767	0.0200439	0.021065	0.00284219
SHIWSC3_PA0014	CAK7259372.1	High	putative xylitol transport system substrate-binding protein (plasmid) [Shinella sp. WSC3-e]	66.352	30	7	25	7	328	35.2	4.77	71.55	6.45008e+06	7.34433e+06	9.95023e+06	7.91488e+06	1.48479e+06	0.0223145	0.0187765	0.0220049	0.021032	0.00195939
SHIWSC3_PD0237	CAK7261073.1	High	Polyketide cyclase (plasmid) [Shinella sp. WSC3-e]	42.166	58	8	29	8	151	17	6.02	60.31	6.18307e+06	7.68396e+06	9.86148e+06	7.9095e+06	1.51015e+06	0.0213907	0.0196448	0.0218086	0.0209481	0.00114781
SHIWSC3_2973	CAK7257675.1	High	L-threonine aldolase [Shinella sp. WSC3-e]	47.457	34	9	18	9	348	37.3	6.29	43.12	7.0164e+06	7.30859e+06	8.98681e+06	7.7706e+06	868222	0.0242737	0.0186852	0.0198743	0.0209444	0.00294395
SHIWSC3_2963	CAK7257665.1	High	UTP--glucose-1-phosphate uridylyltransferase [Shinella sp. WSC3-e]	108.192	65	13	36	13	295	32.1	6.16	89.15	5.8102e+06	8.6908e+06	8.91541e+06	7.80547e+06	1.41385e+06	0.0201008	0.0222189	0.0197164	0.0206787	0.00134765
SHIWSC3_4518	CAK7259217.1	High	TIGR02300 family protein [Shinella sp. WSC3-e]	29.696	13	2	13	2	129	14.2	3.73	42.06	6.00344e+06	7.43049e+06	9948683	7.7942e+06	1.63104e+06	0.0207693	0.0189968	0.0220015	0.0205892	0.0015104
SHIWSC3_0784	CAK7255486.1	High	30S ribosomal subunit protein S18 [Shinella sp. WSC3-e]	11.843	37	4	18	4	82	9.3	11.4	24.99	6.28854e+06	7.19802e+06	9.70919e+06	7.73191e+06	1.44661e+06	0.0217556	0.0184025	0.0214718	0.0205433	0.00185944
SHIWSC3_1700	CAK7256402.1	High	Oxidoreductase [Shinella sp. WSC3-e]	68.108	57	8	33	8	166	18.2	5.63	80.93	5.8863e+06	7.57916e+06	9.83927e+06	7.76825e+06	1.61932e+06	0.0203641	0.0193769	0.0217595	0.0205002	0.00119711
SHIWSC3_2087	CAK7256789.1	High	UDP-N-acetylmuramate--L-alanine ligase [Shinella sp. WSC3-e]	76.531	35	13	33	13	471	50.6	6.65	82.31	6.03127e+06	8.5547e+06	8.4526e+06	7.67953e+06	1.16624e+06	0.0208656	0.021871	0.0186929	0.0204765	0.00162439
SHIWSC3_0151	CAK7254853.1	High	Riboflavin kinase / FMN adenylyltransferase [Shinella sp. WSC3-e]	79.069	45	13	36	13	326	35.9	5.95	93.91	6.16141e+06	7.01606e+06	1.00107e+07	7.72941e+06	1.65045e+06	0.0213158	0.0179373	0.0221387	0.0204639	0.00222649
SHIWSC3_1354	CAK7256056.1	High	5'-nucleotidase SurE [Shinella sp. WSC3-e]	46.684	41	7	24	7	256	28.3	5	54.87	6.23423e+06	6.80812e+06	9.95704e+06	7.66646e+06	1.63654e+06	0.0215678	0.0174057	0.0220199	0.0203311	0.00254359
SHIWSC3_1221	CAK7255923.1	High	Xanthine-guanine phosphoribosyltransferase [Shinella sp. WSC3-e]	55.448	46	7	21	7	165	18.3	6.19	69.18	5.91206e+06	8.39625e+06	8.41372e+06	7.57401e+06	1.1752e+06	0.0204532	0.0214659	0.0186069	0.0201753	0.0014496
SHIWSC3_3674	CAK7258374.1	High	ATP-dependent RNA helicase SUPV3L1/SUV3 [Shinella sp. WSC3-e]	43.049	9	7	19	7	1022	112	7.2	49.44	5.7787e+06	8.36458e+06	8.59175e+06	7.57834e+06	1.27591e+06	0.0199918	0.0213849	0.0190006	0.0201258	0.00119778
SHIWSC3_1402	CAK7256104.1	High	conserved protein of unknown function [Shinella sp. WSC3-e]	16.647	25	4	13	4	67	7.9	4.75	38.89	6.65398e+06	6635758	9.11688e+06	7.46887e+06	1.16534e+06	0.0230199	0.016965	0.0201619	0.0200489	0.00302903
SHIWSC3_0216	CAK7254918.1	High	phosphoribosylamine--glycine ligase [Shinella sp. WSC3-e]	73.162	40	11	36	11	425	44	4.97	88.25	5.94825e+06	7.91787e+06	8.65628e+06	7.50747e+06	1.143e+06	0.0205784	0.0202429	0.0191433	0.0199882	0.000750662
SHIWSC3_PA0243	CAK7259601.1	High	Transcriptional regulator (plasmid) [Shinella sp. WSC3-e]	44.514	60	4	20	4	90	10	6.93	61.2	6.09951e+06	6.99181e+06	9.25396e+06	7.44843e+06	1.32766e+06	0.0211017	0.0178753	0.0204651	0.019814	0.00170891
SHIWSC3_PA0716	CAK7260074.1	High	DUF2934 family protein (plasmid) [Shinella sp. WSC3-e]	12.338	16	2	9	2	104	11.7	9.6	26.08	5797919	6.48187e+06	1.02444e+07	7.50805e+06	1.9549e+06	0.0200583	0.0165716	0.0226553	0.0197617	0.0030527
SHIWSC3_3449	CAK7258149.1	High	Hydroxyacylglutathione hydrolase [Shinella sp. WSC3-e]	67.561	62	10	28	10	254	27.6	6.02	76.55	5.66463e+06	7.56589e+06	9.05823e+06	7.42958e+06	1.38878e+06	0.0195972	0.019343	0.0200322	0.0196575	0.000348562
SHIWSC3_0189	CAK7254891.1	High	ATP synthase subunit b 2 [Shinella sp. WSC3-e]	41.069	37	5	17	5	215	22.4	4.96	48.01	5.73848e+06	6.77562e+06	9.85354e+06	7.45588e+06	1.74747e+06	0.0198527	0.0173226	0.021791	0.0196554	0.00224076
SHIWSC3_2726	CAK7257428.1	High	Ureidoglycolate lyase [Shinella sp. WSC3-e]	74.642	35	8	32	8	279	29.3	4.98	97.49	5.96967e+06	6.99417e+06	9.21522e+06	7.39302e+06	1.35468e+06	0.0206525	0.0178813	0.0203794	0.0196377	0.00152722
SHIWSC3_1037	CAK7255739.1	Low	Integrase [Shinella sp. WSC3-e]	1.037	4	1	1	1	615	69.7	10.08	3.45	5598129	9534383	6810644	7.31439e+06	1.64597e+06	0.0193671	0.0243756	0.0150617	0.0196015	0.00466139
SHIWSC3_2068	CAK7256770.1	High	pantothenate synthetase [Shinella sp. WSC3-e]	48.622	31	8	20	8	289	31.4	6.18	58.77	5.60339e+06	7.6234e+06	8.93158e+06	7.38612e+06	1.36905e+06	0.0193853	0.01949	0.0197521	0.0195425	0.000188963
SHIWSC3_0822	CAK7255524.1	High	sulfur-carrier protein [Shinella sp. WSC3-e]	40.075	77	5	20	5	84	9.4	5.17	61.67	5.97538e+06	7.33749e+06	8.67569e+06	7.32952e+06	1.10241e+06	0.0206722	0.0187591	0.0191862	0.0195392	0.00100423
SHIWSC3_3846	CAK7258546.1	High	dihydrofolate synthase / folylpolyglutamate synthase [Shinella sp. WSC3-e]	96.41	32	14	45	14	447	47.6	5.3	111.04	5.69527e+06	7.47382e+06	8.50982e+06	7.2263e+06	1.16229e+06	0.0197032	0.0191076	0.0188194	0.0192101	0.000450704
SHIWSC3_3600	CAK7258300.1	High	GCN5 family acetyltransferase [Shinella sp. WSC3-e]	27.834	34	4	13	4	150	17.1	5.34	33.2	5.42082e+06	7.65896e+06	8.67266e+06	7.25081e+06	1.35857e+06	0.0187537	0.0195809	0.0191795	0.0191714	0.000413668
SHIWSC3_1890	CAK7256592.1	High	Methionine synthase I [Shinella sp. WSC3-e]	60.131	34	7	32	7	337	35.1	5.54	73.4	5.21145e+06	7.29245e+06	9365725	7.28987e+06	1.69598e+06	0.0180294	0.0186439	0.0207122	0.0191285	0.00140555
SHIWSC3_3576	CAK7258276.1	High	polar amino acid transport system substrate-binding protein [Shinella sp. WSC3-e]	62.094	40	8	32	8	265	28.7	4.7	74.73	5.88005e+06	6.35878e+06	9.31525e+06	7.18469e+06	1.51915e+06	0.0203425	0.0162569	0.0206006	0.0190667	0.00243676
SHIWSC3_PB0324	CAK7260417.1	High	Phage shock protein A PspA family protein (plasmid) [Shinella sp. WSC3-e]	86.446	37	11	33	11	377	40.2	7.06	87.31	5.74985e+06	6.6885e+06	8.9288e+06	7.12238e+06	1.33357e+06	0.019892	0.0170998	0.019746	0.0189126	0.0015716
SHIWSC3_4200	CAK7258899.1	High	lipopolysaccharide export system protein LptA [Shinella sp. WSC3-e]	30.329	50	6	25	6	202	21.3	8.37	38.14	5.6816e+06	6.54912e+06	9.1496e+06	7.12677e+06	1.47355e+06	0.0196559	0.0167435	0.0202343	0.0188779	0.00187092
SHIWSC3_2128	CAK7256830.1	High	conserved protein of unknown function [Shinella sp. WSC3-e]	52.379	43	7	20	7	284	30.3	5.59	45.98	5.41444e+06	7.16029e+06	8.76988e+06	7.11487e+06	1.37023e+06	0.0187316	0.018306	0.0193945	0.0188107	0.000548556
SHIWSC3_3883	CAK7258583.1	High	Acid tolerance regulatory protein ActR [Shinella sp. WSC3-e]	45.606	36	6	15	6	198	22	8.16	44.72	5.6978e+06	6.65462e+06	8.84273e+06	7.06505e+06	1.3163e+06	0.0197119	0.0170132	0.0195556	0.0187603	0.001515
SHIWSC3_0850	CAK7255552.1	High	Riboflavin synthase [Shinella sp. WSC3-e]	76.559	72	12	31	12	205	22.1	5.01	92.3	5.32311e+06	7.27573e+06	8.6937e+06	7.09751e+06	1.3818e+06	0.0184157	0.0186012	0.0192261	0.0187476	0.000424595
SHIWSC3_0079	CAK7254781.1	High	dimethylglycine oxidase [Shinella sp. WSC3-e]	105.289	29	18	44	18	853	95.5	5.53	98.78	5.25e+06	7.84661e+06	8.14546e+06	7.08069e+06	1.30023e+06	0.0181628	0.0200607	0.0180136	0.0187457	0.00114125
SHIWSC3_0176	CAK7254878.1	High	2-dehydro-3-deoxy-6-phosphogalactonate aldolase [Shinella sp. WSC3-e]	63.783	70	11	25	11	212	21.5	5.36	50.41	5.51175e+06	7.06206e+06	8.55729e+06	7.0437e+06	1.24341e+06	0.0190683	0.0180549	0.0189244	0.0186825	0.000548287
SHIWSC3_PG0076	CAK7262003.1	High	protein of unknown function (plasmid) [Shinella sp. WSC3-e]	67.757	44	11	31	11	407	43	7.17	60.77	5.67743e+06	7.35259e+06	7.86481e+06	6.96494e+06	934116	0.0196415	0.0187976	0.017393	0.0186107	0.00113584
SHIWSC3_1346	CAK7256048.1	High	beta-N-acetylhexosaminidase [Shinella sp. WSC3-e]	79.341	44	11	32	11	339	36.3	5.53	84.48	5.17003e+06	7.4936e+06	8.38786e+06	7.01716e+06	1.35619e+06	0.0178861	0.0191582	0.0185497	0.0185313	0.000636253
SHIWSC3_3503	CAK7258203.1	High	deaminated glutathione amidase [Shinella sp. WSC3-e]	77.016	45	10	34	10	285	30.2	5.82	88.09	4.58921e+06	8.8371e+06	7.49534e+06	6.97388e+06	1.77296e+06	0.0158767	0.022593	0.0165759	0.0183485	0.00369239
SHIWSC3_3464	CAK7258164.1	High	Argininosuccinate lyase 1 [Shinella sp. WSC3-e]	75.427	34	13	32	13	467	51.1	6.16	70.27	4.9637e+06	7.52112e+06	8.33159e+06	6.9388e+06	1.43527e+06	0.0171722	0.0192285	0.0184253	0.0182753	0.0010363
SHIWSC3_1608	CAK7256310.1	High	putative NAD(P)H nitroreductase [Shinella sp. WSC3-e]	37.241	43	7	17	7	194	21.6	6.21	40.72	5.23458e+06	7.62966e+06	7.71048e+06	6.85824e+06	1.14857e+06	0.0181094	0.019506	0.0170517	0.0182224	0.00123105
SHIWSC3_2077	CAK7256779.1	High	Cell division protein FtsZ 1 [Shinella sp. WSC3-e]	81.249	40	15	33	15	576	61.7	5.22	79.37	5.28128e+06	6.74744e+06	8.43939e+06	6.8227e+06	1.29039e+06	0.0182709	0.0172505	0.0186637	0.0180617	0.000729443
SHIWSC3_PF0214	CAK7261755.1	High	SnoaL-like domain-containing protein (plasmid) [Shinella sp. WSC3-e]	48.202	39	10	26	10	227	25.8	5.4	61.31	5.01496e+06	7.73395e+06	7.70997e+06	6.81963e+06	1.27613e+06	0.0173496	0.0197727	0.0170505	0.0180576	0.00149278
SHIWSC3_PI0038	CAK7262264.1	High	Pseudoazurin (plasmid) [Shinella sp. WSC3-e]	17.084	30	5	14	5	151	16.1	9.2	25.73	5.55256e+06	6.35482e+06	8.401e+06	6.76946e+06	1.19926e+06	0.0192095	0.0162468	0.0185788	0.0180117	0.00156064
SHIWSC3_2683	CAK7257385.1	High	NitT/TauT family transport system substrate-binding protein [Shinella sp. WSC3-e]	58.326	39	10	25	10	330	35.7	4.89	45.9	5.12804e+06	6.46953e+06	8.8047e+06	6.80076e+06	1.51915e+06	0.0177408	0.01654	0.0194715	0.0179175	0.00147372
SHIWSC3_2452	CAK7257154.1	High	Glutamine amidotransferase [Shinella sp. WSC3-e]	62.663	22	14	27	14	729	80.4	5.91	55.71	5.09833e+06	7.19027e+06	7.98074e+06	6.75644e+06	1.21607e+06	0.017638	0.0183827	0.0176494	0.01789	0.000426679
SHIWSC3_PJ0036	CAK7262406.1	High	type IV secretion system protein VirD4 (plasmid) [Shinella sp. WSC3-e]	93.309	34	16	35	16	562	60.9	8.07	81.58	4.75697e+06	7.63638e+06	7.89404e+06	6.76246e+06	1.42199e+06	0.0164571	0.0195232	0.0174576	0.0178126	0.00156358
SHIWSC3_0773	CAK7255475.1	High	NAD(P)-dependent dehydrogenase (Short-subunit alcohol dehydrogenase family) [Shinella sp. WSC3-e]	43.531	46	9	22	9	246	26.1	8.43	55.44	5.31159e+06	6.93018e+06	7.73752e+06	6.65976e+06	1.00867e+06	0.0183758	0.0177177	0.0171115	0.017735	0.00063234
SHIWSC3_2506	CAK7257208.1	High	allantoinase [Shinella sp. WSC3-e]	54.615	34	8	21	8	310	35	6.39	54.86	4.78179e+06	7.64342e+06	7.69529e+06	6.70683e+06	1.36137e+06	0.0165429	0.0195412	0.0170181	0.0177007	0.00161148
SHIWSC3_0537	CAK7255239.1	High	Ribonuclease D [Shinella sp. WSC3-e]	87.395	49	15	37	15	383	42.7	5.58	61.47	4.94251e+06	6.39881e+06	8.85204e+06	6.73112e+06	1.61326e+06	0.017099	0.0163592	0.0195762	0.0176781	0.00168489
SHIWSC3_1341	CAK7256043.1	High	exodeoxyribonuclease III [Shinella sp. WSC3-e]	57.409	65	14	27	14	265	29.7	5.3	68.14	4.80621e+06	7.20147e+06	8.04252e+06	6.6834e+06	1.37106e+06	0.0166274	0.0184113	0.017786	0.0176082	0.000905117
SHIWSC3_1381	CAK7256083.1	High	glutamate--pyruvate aminotransferase AlaC [Shinella sp. WSC3-e]	65.835	32	10	24	10	406	44.6	8.32	49.64	4.94009e+06	6.65108e+06	8.41659e+06	6.66925e+06	1.41933e+06	0.0170906	0.0170042	0.0186132	0.0175693	0.000905083
SHIWSC3_1210	CAK7255912.1	High	Periplasmic serine endoprotease DegP-like [Shinella sp. WSC3-e]	61.245	29	10	20	10	467	49.3	5.02	58.62	5.27562e+06	6.33967e+06	8.24849e+06	6.62126e+06	1.2299e+06	0.0182514	0.016208	0.0182415	0.017567	0.00117689
SHIWSC3_PD0077	CAK7260913.1	High	conserved protein of unknown function (plasmid) [Shinella sp. WSC3-e]	75.643	47	13	35	13	317	34.9	4.93	70.17	4.89033e+06	7.02152e+06	7.99285e+06	6.6349e+06	1.29577e+06	0.0169184	0.0179512	0.0176761	0.0175153	0.000534864
SHIWSC3_4242	CAK7258941.1	High	Succinyl-diaminopimelate desuccinylase [Shinella sp. WSC3-e]	70.895	38	10	31	10	399	42.6	5.36	66.01	5.22164e+06	6.58874e+06	7.87506e+06	6.56182e+06	1.08342e+06	0.0180646	0.0168448	0.0174157	0.0174417	0.000610343
SHIWSC3_1561	CAK7256263.1	High	BolA protein family transcriptional regulator [Shinella sp. WSC3-e]	46.137	69	4	32	4	77	8.2	5.73	73.62	4.49775e+06	7.45914e+06	7.98175e+06	6.64622e+06	1.5341e+06	0.0155603	0.0190701	0.0176516	0.0174273	0.00176561
SHIWSC3_PA0638	CAK7259996.1	High	Amidohydrolase 3 domain-containing protein (plasmid) [Shinella sp. WSC3-e]	84.875	31	12	31	12	556	60.5	5.21	83.08	4.92843e+06	7.47954e+06	7.27603e+06	6.56133e+06	1.15762e+06	0.0170503	0.0191222	0.0160909	0.0174211	0.00154931
SHIWSC3_PB0262	CAK7260355.1	High	Methyltransferase family protein (plasmid) [Shinella sp. WSC3-e]	24.928	24	5	12	5	232	26	5.82	31.09	5.24479e+06	6.59849e+06	7.79869e+06	6.54732e+06	1.04325e+06	0.0181447	0.0168697	0.0172468	0.0174204	0.00065499
SHIWSC3_0759	CAK7255461.1	High	Proline iminopeptidase [Shinella sp. WSC3-e]	24.191	20	7	19	7	319	36.1	6.05	37.59	5200813	6.33016e+06	8.05492e+06	6.52863e+06	1.17361e+06	0.0179926	0.0161837	0.0178134	0.0173299	0.000996673
SHIWSC3_0470	CAK7255172.1	High	Non-heme chloroperoxidase [Shinella sp. WSC3-e]	55.418	37	7	24	7	278	30.5	6.27	49.72	5.38139e+06	5.70714e+06	8.46325e+06	6.51726e+06	1.38243e+06	0.0186173	0.0145909	0.0187164	0.0173082	0.00235378
SHIWSC3_PD0215	CAK7261051.1	High	Transcriptional regulator, MarR family (plasmid) [Shinella sp. WSC3-e]	36.395	49	6	16	6	143	15.9	6.81	44	4.49301e+06	7.87197e+06	7.3489e+06	6.57129e+06	1.485e+06	0.0155439	0.0201255	0.016252	0.0173071	0.00246631
SHIWSC3_0230	CAK7254932.1	High	3-methylmercaptopropionyl-CoA dehydrogenase [Shinella sp. WSC3-e]	87.506	31	12	30	12	602	63.1	6.01	83.03	4.89759e+06	6.95256e+06	7.7253e+06	6.52515e+06	1.19331e+06	0.0169436	0.0177749	0.0170845	0.0172677	0.000444929
SHIWSC3_PA0636	CAK7259994.1	High	Hydrolase in pqqF 5'region (plasmid) [Shinella sp. WSC3-e]	76.747	46	9	24	9	260	27.3	5.47	73.37	5190168	6.6203e+06	7.63358e+06	6.48135e+06	1.00235e+06	0.0179557	0.0169255	0.0168816	0.0172543	0.000607883
SHIWSC3_2976	CAK7257678.1	High	inositol-phosphate phosphatase / L-galactose 1-phosphate phosphatase / histidinol-phosphatase [Shinella sp. WSC3-e]	69.029	39	7	29	7	257	27.8	5.1	93.06	4.8122e+06	6.39535e+06	8.42978e+06	6.54578e+06	1.4807e+06	0.0166481	0.0163504	0.0186424	0.0172136	0.00124628
SHIWSC3_4053	CAK7258752.1	High	dihydroorotase [Shinella sp. WSC3-e]	66.913	29	8	31	8	346	37.9	6.2	81.17	5.10305e+06	5.90358e+06	8.49012e+06	6.49892e+06	1.44542e+06	0.0176544	0.0150931	0.0187759	0.0171744	0.0018877
SHIWSC3_2073	CAK7256775.1	High	DNA ligase [Shinella sp. WSC3-e]	79.641	35	16	34	16	719	78.9	5.6	67.72	4.82977e+06	6.97382e+06	7.60972e+06	6.4711e+06	1.18928e+06	0.0167089	0.0178293	0.0168288	0.0171224	0.000615156
SHIWSC3_3981	CAK7258680.1	High	deoxyribose-phosphate aldolase [Shinella sp. WSC3-e]	70.439	42	9	27	9	257	26.3	5.25	78.74	4.8849e+06	6374153	8.20646e+06	6.4885e+06	1.35843e+06	0.0168997	0.0162962	0.0181485	0.0171148	0.000944729
SHIWSC3_3942	CAK7258641.1	High	Delta(1)-pyrroline-2-carboxylate reductase [Shinella sp. WSC3-e]	61.521	30	7	24	7	345	36.1	6.1	77.57	4.53781e+06	7.1153e+06	7.86333e+06	6.50548e+06	1.42447e+06	0.0156989	0.018191	0.0173897	0.0170932	0.00127225
SHIWSC3_PB0020	CAK7260113.1	High	Acyl transferase domain-containing protein (plasmid) [Shinella sp. WSC3-e]	162.628	31	25	56	25	1460	154.2	6.07	120.96	4.38639e+06	7.23482e+06	7.9151e+06	6.5121e+06	1.52855e+06	0.015175	0.0184966	0.0175042	0.0170586	0.00170502
SHIWSC3_1998	CAK7256700.1	High	acetolactate synthase/acetohydroxybutanoate synthase, regulatory subunit [Shinella sp. WSC3-e]	56.029	58	7	21	7	190	20.7	7.2	77.77	4.61732e+06	6.58892e+06	8.26529e+06	6.49051e+06	1.4909e+06	0.0159739	0.0168453	0.0182786	0.0170326	0.00116372
SHIWSC3_2769	CAK7257471.1	High	ABC transporter substrate-binding protein [Shinella sp. WSC3-e]	66.834	39	10	24	10	329	35.6	5.86	68.47	5.12404e+06	6.27245e+06	7.82367e+06	6.40672e+06	1.1062e+06	0.017727	0.0160362	0.017302	0.0170217	0.000879556
SHIWSC3_2676	CAK7257378.1	High	D-hydantoinase/dihydropyrimidinase [Shinella sp. WSC3-e]	62.169	31	10	27	10	484	52.8	6.15	63.93	5.07787e+06	7.09204e+06	6.89727e+06	6.35573e+06	907075	0.0175672	0.0181315	0.0152533	0.016984	0.0015252
SHIWSC3_4465	CAK7259164.1	High	prephenate dehydratase [Shinella sp. WSC3-e]	67.082	65	12	30	12	283	31.3	5.99	60.59	5.0941e+06	6.62472e+06	7.41076e+06	6.37652e+06	961919	0.0176234	0.0169368	0.0163889	0.016983	0.000618559
SHIWSC3_3099	CAK7257801.1	High	AP endonuclease [Shinella sp. WSC3-e]	40.662	25	9	21	9	350	38.9	5.57	50.96	4.75777e+06	6.80351e+06	7.61574e+06	6.39234e+06	1.20244e+06	0.0164598	0.0173939	0.0168422	0.0168986	0.00046957
SHIWSC3_0816	CAK7255518.1	High	nucleoside diphosphate kinase [Shinella sp. WSC3-e]	55.607	45	8	22	8	140	15.3	5.9	50.91	5.05106e+06	6.33434e+06	7.61319e+06	6.33286e+06	1.04599e+06	0.0174745	0.0161944	0.0168365	0.0168351	0.000640048
SHIWSC3_1433	CAK7256135.1	High	peptidyl-prolyl cis-trans isomerase D [Shinella sp. WSC3-e]	61.372	24	9	22	9	629	67.4	4.81	54.46	5.24044e+06	5.62009e+06	8.11317e+06	6.32457e+06	1.27419e+06	0.0181297	0.0143684	0.0179422	0.0168134	0.00211956
SHIWSC3_4022	CAK7258721.1	High	4-hydroxyproline 2-epimerase 1 [Shinella sp. WSC3-e]	33.091	23	6	16	6	343	37	5.87	37.33	4.62248e+06	7.19191e+06	7.23372e+06	6349368	1.22122e+06	0.0159918	0.0183869	0.0159973	0.016792	0.0013812
SHIWSC3_2536	CAK7257238.1	High	putative rhizopine-binding protein [Shinella sp. WSC3-e]	45.734	40	7	19	7	309	32.7	4.59	27.21	4.94734e+06	5.93683e+06	8.13532e+06	6.33983e+06	1.33232e+06	0.0171157	0.0151781	0.0179912	0.0167617	0.00143957
SHIWSC3_1310	CAK7256012.1	High	Transcriptional activator HlyU [Shinella sp. WSC3-e]	41.319	66	5	24	5	104	11.3	7.27	49.51	5.25045e+06	5.76665e+06	7.78412e+06	6.26707e+06	1.09322e+06	0.0181643	0.014743	0.0172145	0.0167073	0.00176614
SHIWSC3_3517	CAK7258217.1	High	ATP synthase gamma chain [Shinella sp. WSC3-e]	57.762	40	10	23	10	293	31.8	9.36	65.83	4.84957e+06	6.57892e+06	7.44561e+06	6.29137e+06	1.07916e+06	0.0167774	0.0168197	0.0164659	0.0166877	0.000193203
SHIWSC3_0308	CAK7255010.1	High	2-haloacid dehalogenase [Shinella sp. WSC3-e]	67.556	62	9	23	9	205	23.4	5.83	73.1	4.05405e+06	6.23717e+06	9.07924e+06	6.45682e+06	2.0574e+06	0.0140253	0.015946	0.0200787	0.0166833	0.00309334
SHIWSC3_0862	CAK7255564.1	High	3-oxoacyl-[acyl carrier protein] synthase 3 [Shinella sp. WSC3-e]	55.829	45	10	32	10	323	34	5.66	69.83	5.44512e+06	5.27423e+06	8.01317e+06	6.24417e+06	1.25281e+06	0.0188378	0.0134841	0.0177211	0.016681	0.00282433
SHIWSC3_3046	CAK7257748.1	High	conserved protein of unknown function [Shinella sp. WSC3-e]	85.993	21	18	41	18	1105	123.5	5.58	84.51	4.35542e+06	7.05384e+06	7.61284e+06	6.3407e+06	1.42224e+06	0.0150679	0.0180339	0.0168358	0.0166458	0.0014921
SHIWSC3_PA0684	CAK7260042.1	High	AMP-dependent synthetase (plasmid) [Shinella sp. WSC3-e]	78.56	41	15	44	15	507	55.5	6.43	66.3	4.79482e+06	6.90399e+06	7.04458e+06	6.2478e+06	1.02901e+06	0.016588	0.0176508	0.0155791	0.0166059	0.00103597
SHIWSC3_PE0159	CAK7261396.1	High	malonyl-CoA/methylmalonyl-CoA synthetase (plasmid) [Shinella sp. WSC3-e]	77.85	38	14	34	2	505	54.4	5.57	84.42	4.58485e+06	6.62849e+06	7.49005e+06	6.23447e+06	1.21833e+06	0.0158616	0.0169464	0.0165642	0.0164574	0.000550242
SHIWSC3_0763	CAK7255465.1	High	Cytokinin riboside 5'-monophosphate phosphoribohydrolase [Shinella sp. WSC3-e]	76.613	45	7	29	7	206	22.6	6.44	91.41	4.38191e+06	6.70663e+06	7.67805e+06	6.25553e+06	1.38293e+06	0.0151595	0.0171462	0.01698	0.0164286	0.00110215
SHIWSC3_4657	CAK7259356.1	High	putative stress response protein YjbJ [Shinella sp. WSC3-e]	27.266	57	5	10	5	65	7.8	6.06	35.97	5.29918e+06	5.05788e+06	8.00784e+06	6.12163e+06	1.33738e+06	0.0183329	0.012931	0.0177093	0.0163244	0.00295525
SHIWSC3_0200	CAK7254902.1	High	Octaprenyl diphosphate synthase [Shinella sp. WSC3-e]	48.755	34	9	25	9	338	36.4	5.38	66.07	4.8236e+06	6.32468e+06	7.17962e+06	6.1093e+06	973824	0.0166876	0.0161697	0.0158777	0.016245	0.000410163
SHIWSC3_0564	CAK7255266.1	High	Cytochrome c-556 [Shinella sp. WSC3-e]	42.351	45	6	21	6	147	14.9	5.58	47.9	4.94528e+06	6.01405e+06	7.31708e+06	6.09214e+06	969856	0.0171085	0.0153755	0.0161817	0.0162219	0.000867204
SHIWSC3_1387	CAK7256089.1	High	putative lactoylglutathione lyase [Shinella sp. WSC3-e]	30.558	48	5	17	5	146	16.4	5.03	31.78	4.37966e+06	6.16967e+06	7.99469e+06	6.18134e+06	1.47585e+06	0.0151517	0.0157734	0.0176802	0.0162018	0.00131755
SHIWSC3_4074	CAK7258773.1	High	phenylalanine--tRNA ligase subunit alpha [Shinella sp. WSC3-e]	52.31	37	11	27	11	361	40.1	5.26	62.05	4.4381e+06	6.57782e+06	7.34753e+06	6.12115e+06	1.23088e+06	0.0153539	0.0168169	0.016249	0.0161399	0.000737558
SHIWSC3_0684	CAK7255386.1	High	glutaryl-CoA dehydrogenase [Shinella sp. WSC3-e]	80.693	39	12	36	12	407	44.9	6.6	88.25	4.00856e+06	7.19937e+06	7.21419e+06	6.14071e+06	1.50767e+06	0.0138679	0.0184059	0.0159541	0.016076	0.00227147
SHIWSC3_0780	CAK7255482.1	High	Replicative DNA helicase [Shinella sp. WSC3-e]	88.503	37	13	41	13	499	55.3	5.4	92.41	4.84936e+06	6.42669e+06	6.7877e+06	6.02125e+06	841659	0.0167767	0.0164305	0.015011	0.0160727	0.00093565
SHIWSC3_0238	CAK7254940.1	High	1-deoxy-D-xylulose-5-phosphate synthase [Shinella sp. WSC3-e]	88.504	37	16	31	16	641	68.2	6.68	81.44	4.43093e+06	6.37278e+06	7.48593e+06	6.09655e+06	1.2624e+06	0.0153291	0.0162927	0.0165551	0.016059	0.000645545
SHIWSC3_3437	CAK7258137.1	High	3-dehydroquinate synthase [Shinella sp. WSC3-e]	118.559	49	11	38	11	375	39.7	6.64	112.35	4.13837e+06	6.78803e+06	7.38454e+06	6.10365e+06	1.41084e+06	0.014317	0.0173543	0.0163309	0.0160007	0.00154535
SHIWSC3_PJ0037	CAK7262407.1	High	Mobilization protein (plasmid) [Shinella sp. WSC3-e]	23.537	45	4	10	4	98	11.3	9.69	22.8	4.73209e+06	6.16099e+06	7.17425e+06	6.02244e+06	1.00181e+06	0.016371	0.0157512	0.0158658	0.015996	0.000329768
SHIWSC3_1839	CAK7256541.1	High	Sugar phosphate isomerase/epimerase [Shinella sp. WSC3-e]	63.742	41	9	23	9	253	27.6	5.22	64.42	4.23307e+06	7.05028e+06	6.78066e+06	6.02134e+06	1.26928e+06	0.0146446	0.0180248	0.0149954	0.0158883	0.00185857
SHIWSC3_2718	CAK7257420.1	High	membrane fusion protein, multidrug efflux system [Shinella sp. WSC3-e]	72.588	45	11	30	11	361	38.1	4.87	77.12	5.01589e+06	5.1249e+06	7.74728e+06	5.96269e+06	1.26268e+06	0.0173528	0.0131023	0.0171331	0.0158627	0.00239311
SHIWSC3_2462	CAK7257164.1	High	conserved protein of unknown function [Shinella sp. WSC3-e]	84.131	39	13	30	13	362	41	5.57	70.55	4.4951e+06	6.54691e+06	6.86288e+06	5.96829e+06	1.04966e+06	0.0155511	0.0167378	0.0151772	0.0158221	0.000814829
SHIWSC3_PA0011	CAK7259369.1	High	Lactate dehydrogenase-like 2-hydroxyacid dehydrogenase (plasmid) [Shinella sp. WSC3-e]	81.599	33	12	35	12	482	50.9	6.13	93.87	4.52405e+06	5.99217e+06	7.42994e+06	5.98205e+06	1.18635e+06	0.0156513	0.0153196	0.0164313	0.0158007	0.000570705
SHIWSC3_1544	CAK7256246.1	High	ribulose-phosphate 3-epimerase [Shinella sp. WSC3-e]	30.783	13	2	11	2	225	23.9	6	48.78	4.91808e+06	4.62687e+06	8.33347e+06	5.95947e+06	1.68288e+06	0.0170144	0.0118291	0.0184294	0.0157576	0.00347503
SHIWSC3_2016	CAK7256718.1	High	D-lactate dehydrogenase (cytochrome) [Shinella sp. WSC3-e]	91.868	45	15	42	15	473	50	5.27	78.97	4.52321e+06	6.15817e+06	7.09457e+06	5.92532e+06	1.06259e+06	0.0156484	0.015744	0.0156896	0.015694	4.79741e-05
SHIWSC3_2479	CAK7257181.1	High	putative alpha-glucosidase [Shinella sp. WSC3-e]	62.06	31	13	29	13	547	62	6.39	62.61	4.55592e+06	5.84155e+06	7.35629e+06	5.91792e+06	1.14452e+06	0.0157615	0.0149345	0.0162684	0.0156548	0.000673308
SHIWSC3_3646	CAK7258346.1	High	Hippurate hydrolase [Shinella sp. WSC3-e]	101.932	46	11	32	11	386	41	6.06	101.2	3.76936e+06	6.19266e+06	8.09088e+06	6.01764e+06	1.76859e+06	0.0130404	0.0158322	0.0178929	0.0155885	0.00243545
SHIWSC3_PF0027	CAK7261568.1	High	putative phosphite transport system-binding protein PtxB (plasmid) [Shinella sp. WSC3-e]	79.034	39	11	26	11	282	30.5	5.22	82.18	4.74539e+06	5.45591e+06	7.30186e+06	5.83439e+06	1.07744e+06	0.016417	0.0139486	0.016148	0.0155045	0.00135418
SHIWSC3_3086	CAK7257788.1	High	LysR family transcriptional regulator [Shinella sp. WSC3-e]	95.926	52	14	39	14	301	33.6	6.55	89.1	4.41557e+06	6.1302e+06	6.99083e+06	5.84553e+06	1.07044e+06	0.015276	0.0156725	0.0154602	0.0154695	0.000198433
SHIWSC3_0275	CAK7254977.1	High	Invasion associated locus B family protein [Shinella sp. WSC3-e]	62.197	38	4	30	4	176	18.3	5.29	67.93	4.35377e+06	5.65512e+06	7.4019e+06	5.8036e+06	1.24882e+06	0.0150622	0.0144579	0.0163693	0.0152964	0.000976983
SHIWSC3_4530	CAK7259229.1	High	Hydroxyacid dehydrogenase [Shinella sp. WSC3-e]	62.79	40	10	35	10	343	37	5.36	70.32	4.40603e+06	5.44594e+06	7.41814e+06	5.7567e+06	1.24917e+06	0.015243	0.0139231	0.0164052	0.0151904	0.00124187
SHIWSC3_0311	CAK7255013.1	High	DsbA family protein [Shinella sp. WSC3-e]	41.63	35	9	23	8	276	29.4	4.86	36.71	4.67809e+06	5.52946e+06	6.88272e+06	5.69676e+06	907780	0.0161842	0.0141366	0.0152211	0.0151806	0.00102436
SHIWSC3_0854	CAK7255556.1	High	Transcription antitermination protein NusB [Shinella sp. WSC3-e]	58.004	54	10	30	10	160	17.9	5.27	51.72	4.02653e+06	6.80466e+06	6.42151e+06	5.7509e+06	1.2293e+06	0.0139301	0.0173968	0.0142011	0.015176	0.00192805
SHIWSC3_1155	CAK7255857.1	High	2-amino-3,7-dideoxy-D-threo-hept-6-ulosonate synthase [Shinella sp. WSC3-e]	72.439	43	10	28	10	266	28	6.7	72.28	4.41954e+06	5.89232e+06	6.62528e+06	5.64571e+06	917217	0.0152897	0.0150643	0.0146518	0.0150019	0.000323512
SHIWSC3_3767	CAK7258467.1	High	glutamate-5-semialdehyde dehydrogenase [Shinella sp. WSC3-e]	106.299	42	11	36	11	425	44.6	5.52	110.35	4.28759e+06	6.11631e+06	6.54402e+06	5.64931e+06	978582	0.0148332	0.015637	0.0144721	0.0149808	0.000596298
SHIWSC3_2541	CAK7257243.1	High	xylose ABC transporter periplasmic binding protein [Shinella sp. WSC3-e]	78.941	45	13	31	13	346	36.2	4.94	73.12	4.48152e+06	5.29752e+06	7.1822e+06	5.65375e+06	1.13096e+06	0.0155041	0.0135437	0.0158834	0.0149771	0.00125576
SHIWSC3_3445	CAK7258145.1	High	Large ribosomal subunit protein bL28 [Shinella sp. WSC3-e]	36.75	39	4	16	4	96	10.5	11.18	48.45	3.70218e+06	7.22212e+06	6.1624e+06	5.69557e+06	1.47443e+06	0.012808	0.0184641	0.0136281	0.0149667	0.00305644
SHIWSC3_0987	CAK7255689.1	High	50S ribosomal subunit protein L33 [Shinella sp. WSC3-e]	22.307	31	2	15	2	55	6.4	9.99	42.7	4.64266e+06	5.32363e+06	6.812e+06	5.59277e+06	905844	0.0160616	0.0136104	0.0150647	0.0149122	0.00123269
SHIWSC3_3839	CAK7258539.1	High	conserved protein of unknown function [Shinella sp. WSC3-e]	40.178	44	7	26	7	144	16.5	8.13	49.9	4.47032e+06	5.65355e+06	6.66807e+06	5.59731e+06	898110	0.0154654	0.0144539	0.0147464	0.0148886	0.000520508
SHIWSC3_2134	CAK7256836.1	High	Gamma-glutamylethanolamide synthetase GlnA4 [Shinella sp. WSC3-e]	32.767	17	6	16	6	456	51.2	5.74	27.85	4.52238e+06	5.32597e+06	6.89427e+06	5.58087e+06	984953	0.0156455	0.0136164	0.0152466	0.0148362	0.00107502
SHIWSC3_0145	CAK7254847.1	High	Dicamba O-demethylase 2, ferredoxin reductase component [Shinella sp. WSC3-e]	65.963	40	11	26	11	425	45.2	5.85	79.81	4.23642e+06	5.83074e+06	6.75718e+06	5.60811e+06	1.04107e+06	0.0146562	0.0149069	0.0149435	0.0148355	0.000156381
SHIWSC3_2720	CAK7257422.1	High	putative ring-cleaving dioxygenase MhqA [Shinella sp. WSC3-e]	49.188	27	7	21	7	317	34.8	5.88	53.71	4.22964e+06	5.95291e+06	6.55902e+06	5.58052e+06	986746	0.0146327	0.0152192	0.0145052	0.0147857	0.000380795
SHIWSC3_1388	CAK7256090.1	High	cold shock protein [Shinella sp. WSC3-e]	39.495	45	7	21	7	192	21.5	7.61	54.79	3.99377e+06	6.63172e+06	6.1004e+06	5.5753e+06	1.13915e+06	0.0138167	0.0169547	0.013491	0.0147541	0.00191266
SHIWSC3_PB0173	CAK7260266.1	High	Carnitine dehydratase (plasmid) [Shinella sp. WSC3-e]	93.908	41	11	35	11	465	50	7.12	90.34	3.47743e+06	6.48387e+06	6.92312e+06	5.62814e+06	1.53132e+06	0.0120304	0.0165767	0.0153104	0.0146392	0.00234629
SHIWSC3_PG0026	CAK7261953.1	High	Class I SAM-dependent methyltransferase (plasmid) [Shinella sp. WSC3-e]	49.567	34	6	22	6	210	22.9	6.92	48.7	4.25547e+06	5.7635e+06	6.53441e+06	5.5178e+06	946459	0.0147221	0.014735	0.0144508	0.014636	0.000160471
SHIWSC3_3106	CAK7257808.1	High	xylulokinase [Shinella sp. WSC3-e]	109.884	41	14	42	14	484	50.6	5.81	111.73	4.38001e+06	5.85413e+06	6.07272e+06	5.43562e+06	751744	0.015153	0.0149667	0.0134298	0.0145165	0.000945692
SHIWSC3_3642	CAK7258342.1	High	5-aminolevulinate synthase [Shinella sp. WSC3-e]	54.781	28	8	21	8	404	44.1	7.42	71.17	3.98689e+06	5.49329e+06	7.09133e+06	5.52384e+06	1.26757e+06	0.0137929	0.0140442	0.0156824	0.0145065	0.0010261
SHIWSC3_4212	CAK7258911.1	High	DNA mismatch repair protein MutS [Shinella sp. WSC3-e]	104.288	29	20	47	20	912	98.4	5.64	84.99	4.41274e+06	5.3144e+06	6.61846e+06	5.44853e+06	905465	0.0152662	0.0135868	0.0146367	0.0144966	0.000848413
SHIWSC3_PA0388	CAK7259746.1	High	D-aminopeptidase (plasmid) [Shinella sp. WSC3-e]	89.242	41	16	41	16	543	58.5	6.16	85.64	4.42238e+06	5.13159e+06	6.76429e+06	5.43942e+06	980544	0.0152995	0.0131194	0.0149592	0.0144594	0.00117284
SHIWSC3_PG0089	CAK7262016.1	High	putative Glycosyltransferase 2-like domain-containing protein (plasmid) [Shinella sp. WSC3-e]	102.868	23	21	45	21	1228	137.7	6.92	93.49	3.67942e+06	6.24151e+06	6.62398e+06	5.51497e+06	1.30729e+06	0.0127292	0.0159571	0.0146489	0.014445	0.00162355
SHIWSC3_1019	CAK7255721.1	High	biotin carboxyl carrier protein [Shinella sp. WSC3-e]	35.188	76	5	19	5	155	16.2	4.74	34.11	3.72653e+06	5.97558e+06	6.84351e+06	5.51521e+06	1.31348e+06	0.0128922	0.0152772	0.0151344	0.0144346	0.00133766
SHIWSC3_3078	CAK7257780.1	High	Class I SAM-dependent methyltransferase [Shinella sp. WSC3-e]	42.583	47	8	19	8	244	28.3	5.73	48.9	3.6238e+06	6.6953e+06	6.13515e+06	5.48475e+06	1.33561e+06	0.0125368	0.0171172	0.0135679	0.0144073	0.00240283
SHIWSC3_3641	CAK7258341.1	High	aerobic carbon-monoxide dehydrogenase medium subunit [Shinella sp. WSC3-e]	26.572	30	5	10	5	265	27.3	6.27	38.23	4.43552e+06	5.14799e+06	6.59377e+06	5.39243e+06	897894	0.015345	0.0131614	0.0145821	0.0143628	0.00110819
SHIWSC3_1297	CAK7255999.1	High	DUF2326 domain-containing protein [Shinella sp. WSC3-e]	85.62	39	17	40	17	587	66	5.63	72.28	4.37714e+06	6.55593e+06	5.05274e+06	5.3286e+06	910626	0.015143	0.0167609	0.0111741	0.0143593	0.00287466
SHIWSC3_4262	CAK7258961.1	High	Iron dicitrate transport regulator FecR [Shinella sp. WSC3-e]	36.067	28	6	19	6	212	22.1	6.81	52.84	4.7423e+06	4.29734e+06	7.08633e+06	5.37533e+06	1.22342e+06	0.0164063	0.0109866	0.0156714	0.0143548	0.00293997
SHIWSC3_PC0328	CAK7260786.1	High	L-methionine gamma-lyase (plasmid) [Shinella sp. WSC3-e]	47.078	30	9	16	9	427	45.5	6.68	34.6	4.39694e+06	5.0948e+06	6.7006e+06	5.39745e+06	964509	0.0152115	0.0130254	0.0148184	0.0143517	0.00116538
SHIWSC3_2933	CAK7257635.1	High	Thiamine-phosphate diphosphorylase [Shinella sp. WSC3-e]	66.476	61	9	22	9	217	22.7	4.87	61.87	4.27311e+06	5.0349e+06	6.94613e+06	5.41805e+06	1.12439e+06	0.0147831	0.0128723	0.0153613	0.0143389	0.00130265
SHIWSC3_PA0131	CAK7259489.1	High	Protein FixR (plasmid) [Shinella sp. WSC3-e]	39.745	41	8	19	8	246	26.5	7.59	40.76	4.45471e+06	5.328e+06	6.23743e+06	5.34005e+06	727842	0.0154114	0.0136216	0.013794	0.0142757	0.000987334
SHIWSC3_1554	CAK7256256.1	High	Phosphoribosylformylglycinamidine synthase subunit PurS [Shinella sp. WSC3-e]	27.347	53	3	13	3	80	8.4	6.64	35.77	3.86168e+06	5.34484e+06	7.08429e+06	5.43027e+06	1.31701e+06	0.0133597	0.0136646	0.0156669	0.0142304	0.00125331
SHIWSC3_1922	CAK7256624.1	High	DUF924 domain-containing protein [Shinella sp. WSC3-e]	30.807	38	5	14	5	185	21.2	5.41	38.86	3.89104e+06	5.29572e+06	7.06014e+06	5.41563e+06	1.29655e+06	0.0134613	0.013539	0.0156135	0.0142046	0.00122071
SHIWSC3_3053	CAK7257755.1	High	glycogen synthase [Shinella sp. WSC3-e]	96.62	33	10	31	10	482	52	5.83	73.32	3.97048e+06	5.70394e+06	6.25242e+06	5.30895e+06	972567	0.0137362	0.0145827	0.0138272	0.0140487	0.000464715
SHIWSC3_2435	CAK7257137.1	High	MoxR-like ATPase [Shinella sp. WSC3-e]	53.61	31	8	26	8	337	36.1	5.69	70.22	4.03874e+06	5.40077e+06	6.47879e+06	5.3061e+06	998393	0.0139723	0.0138076	0.0143278	0.0140359	0.000265864
SHIWSC3_PB0073	CAK7260166.1	High	branched-chain amino acid transport system substrate-binding protein (plasmid) [Shinella sp. WSC3-e]	64.577	35	9	27	9	401	42.5	5.06	65.52	3.92968e+06	5.67817e+06	6.23008e+06	5.27931e+06	980570	0.013595	0.0145168	0.0137778	0.0139632	0.000488078
SHIWSC3_0531	CAK7255233.1	High	Polyphosphate kinase [Shinella sp. WSC3-e]	66.201	23	14	29	14	738	82.7	6.33	62.27	3.98515e+06	5.39054e+06	6.41967e+06	5.26512e+06	997838	0.0137869	0.0137815	0.0141971	0.0139218	0.000238393
SHIWSC3_0479	CAK7255181.1	High	sulfate adenylyltransferase subunit 2 [Shinella sp. WSC3-e]	80.307	52	11	30	11	317	36.3	6.38	79.7	3.42416e+06	6.46322e+06	6.02853e+06	5.3053e+06	1.34195e+06	0.0118461	0.0165239	0.0133321	0.0139007	0.00239016
SHIWSC3_0686	CAK7255388.1	High	5-deoxy-glucuronate isomerase [Shinella sp. WSC3-e]	57.272	32	7	20	7	264	29	6.21	53.4	4.09534e+06	5.08405e+06	6.56126e+06	5.24688e+06	1.01327e+06	0.0141681	0.0129979	0.0145102	0.0138921	0.00079304
SHIWSC3_1004	CAK7255706.1	High	conserved protein of unknown function [Shinella sp. WSC3-e]	51.533	32	6	24	6	234	24.8	5.5	66.23	3.88602e+06	5.89917e+06	5.93785e+06	5.24101e+06	958254	0.013444	0.0150818	0.0131315	0.0138858	0.00104754
SHIWSC3_PD0053	CAK7260889.1	High	General stress protein 17M-like domain-containing protein (plasmid) [Shinella sp. WSC3-e]	39.327	23	4	15	4	198	20	4.7	46.38	4.22272e+06	4.84837e+06	6.59856e+06	5.22322e+06	1.0055e+06	0.0146088	0.0123954	0.0145927	0.0138656	0.0012733
SHIWSC3_PB0343	CAK7260436.1	High	putative carbamate kinase (plasmid) [Shinella sp. WSC3-e]	38.917	23	6	17	6	303	31.8	5.11	55.1	4.03631e+06	5.38495e+06	6.22909e+06	5.21678e+06	903060	0.0139639	0.0137672	0.0137756	0.0138356	0.000111233
SHIWSC3_0853	CAK7255555.1	High	6,7-dimethyl-8-ribityllumazine synthase 1 [Shinella sp. WSC3-e]	18.214	25	4	8	4	153	16.3	4.63	20.6	3.77286e+06	4.85218e+06	7.17345e+06	5.26616e+06	1.41881e+06	0.0130525	0.0124051	0.015864	0.0137739	0.00183886
SHIWSC3_1942	CAK7256644.1	High	Secreted protein [Shinella sp. WSC3-e]	46.511	36	8	19	8	274	29.9	5.38	59.47	4.1815e+06	5.03238e+06	6.32341e+06	5.1791e+06	880562	0.0144662	0.0128658	0.0139842	0.0137721	0.000821023
SHIWSC3_0190	CAK7254892.1	High	ATP synthase subunit b 1 [Shinella sp. WSC3-e]	41.284	49	7	19	7	161	17.4	7.25	56.33	4.17499e+06	4.61872e+06	6.80678e+06	5.20017e+06	1.1504e+06	0.0144437	0.0118082	0.0150532	0.0137684	0.00172465
SHIWSC3_0175	CAK7254877.1	High	putative sugar lactone lactonase [Shinella sp. WSC3-e]	94.534	70	14	29	14	294	31.2	5.9	72.82	4.34231e+06	5.11193e+06	5.81568e+06	5.08997e+06	601702	0.0150225	0.0130692	0.0128613	0.013651	0.0011923
SHIWSC3_3682	CAK7258382.1	High	Histidinol-phosphate aminotransferase 2 [Shinella sp. WSC3-e]	49.132	30	9	27	9	351	38.5	6.46	70	3.90452e+06	4.7186e+06	6.92851e+06	5.18388e+06	1.27763e+06	0.013508	0.0120636	0.0153224	0.0136313	0.00163289
SHIWSC3_3781	CAK7258481.1	High	3-isopropylmalate dehydratase subunit LeuD [Shinella sp. WSC3-e]	57.586	71	10	32	10	201	22	4.96	50.09	4.20424e+06	4.97981e+06	6.12622e+06	5.10343e+06	789496	0.0145449	0.0127314	0.0135481	0.0136081	0.000908222
SHIWSC3_PB0266	CAK7260359.1	High	iron complex transport system substrate-binding protein (plasmid) [Shinella sp. WSC3-e]	54.804	34	8	24	8	324	35.5	5.2	53.66	4.23645e+06	4.41736e+06	6.70866e+06	5.12082e+06	1.1252e+06	0.0146563	0.0112934	0.0148362	0.0135953	0.00199549
SHIWSC3_1027	CAK7255729.1	High	Peptide chain release factor 2 [Shinella sp. WSC3-e]	45.388	48	11	21	11	342	38	5	34.61	3.95669e+06	5.01717e+06	6.42726e+06	5.13371e+06	1.01197e+06	0.0136884	0.0128269	0.0142138	0.0135764	0.00070022
SHIWSC3_0693	CAK7255395.1	High	Sel1 repeat-containing protein [Shinella sp. WSC3-e]	93.71	25	18	40	18	1117	122	5.19	74.18	3.90306e+06	5.08971e+06	6.40528e+06	5.13268e+06	1.02198e+06	0.0135029	0.0130124	0.0141652	0.0135602	0.000578562
SHIWSC3_3502	CAK7258202.1	High	glutaredoxin 3 [Shinella sp. WSC3-e]	37.137	71	5	21	5	85	9.5	6.28	40.29	4.18051e+06	4.44081e+06	6.72111e+06	5.11414e+06	1.14126e+06	0.0144628	0.0113534	0.0148637	0.01356	0.00192142
SHIWSC3_PD0173	CAK7261009.1	High	conserved protein of unknown function (plasmid) [Shinella sp. WSC3-e]	8.028	14	2	5	2	133	15.5	7.44	14.34	4.27743e+06	4.74251e+06	6.20979e+06	5.07658e+06	823493	0.0147981	0.0121247	0.0137329	0.0135519	0.00134583
SHIWSC3_PA0369	CAK7259727.1	High	polar amino acid transport system substrate-binding protein (plasmid) [Shinella sp. WSC3-e]	38.417	46	8	16	8	283	29.3	4.98	19.46	4.19982e+06	4.10146e+06	7.06372e+06	5.12167e+06	1.37383e+06	0.0145296	0.0104858	0.0156214	0.0135456	0.0027055
SHIWSC3_2610	CAK7257312.1	High	Type 1 encapsulin shell protein [Shinella sp. WSC3-e]	68.115	43	9	26	9	266	27.9	5.47	69.1	4.12844e+06	4.96509e+06	6.15598e+06	5.08317e+06	831943	0.0142826	0.0126938	0.0136139	0.0135301	0.00079774
SHIWSC3_0498	CAK7255200.1	High	NADPH:quinone reductase [Shinella sp. WSC3-e]	44.893	34	7	19	7	333	35.2	6.09	41.55	4.02108e+06	4.69104e+06	6.62366e+06	5.11193e+06	1.1034e+06	0.0139112	0.0119931	0.0146482	0.0135175	0.00137062
SHIWSC3_4363	CAK7259062.1	High	Phosphoglycolate phosphatase [Shinella sp. WSC3-e]	32.165	23	5	14	5	224	23.8	5.26	35.2	4.25771e+06	4.79912e+06	6.06124e+06	5.03936e+06	755630	0.0147298	0.0122694	0.0134044	0.0134679	0.00123143
SHIWSC3_1801	CAK7256503.1	High	Nicotinate-nucleotide--dimethylbenzimidazole phosphoribosyltransferase [Shinella sp. WSC3-e]	61.717	40	11	29	11	338	34.7	6.35	66.44	3.84255e+06	5.9975e+06	5.27989e+06	5.03998e+06	895964	0.0132936	0.0153332	0.0116764	0.0134344	0.00183246
SHIWSC3_2505	CAK7257207.1	High	2-oxo-4-hydroxy-4-carboxy-5-ureidoimidazoline decarboxylase [Shinella sp. WSC3-e]	49.271	73	8	22	8	165	17.6	5.08	72.8	3.86825e+06	4.78587e+06	6.59752e+06	5.08388e+06	1.13397e+06	0.0133825	0.0122356	0.0145904	0.0134028	0.00117754
SHIWSC3_3377	CAK7258079.1	High	Sugar ABC transporter substrate-binding protein [Shinella sp. WSC3-e]	83.702	42	10	35	10	406	43.5	4.86	58.35	4.11729e+06	4.78203e+06	6.20275e+06	5.03402e+06	869835	0.014244	0.0122258	0.0137174	0.0133957	0.00104688
SHIWSC3_2365	CAK7257067.1	High	thioredoxin reductase [Shinella sp. WSC3-e]	51.426	43	7	22	7	324	34.9	5.82	54.64	3.42532e+06	5.89744e+06	5.96208e+06	5.09495e+06	1.1809e+06	0.0118501	0.0150774	0.0131851	0.0133709	0.00162163
SHIWSC3_2416	CAK7257118.1	High	Ubiquinol-cytochrome c reductase iron-sulfur subunit [Shinella sp. WSC3-e]	37.008	26	4	14	4	192	20.6	5.38	38.04	3.8193e+06	4.99838e+06	6.35912e+06	5.05893e+06	1.03776e+06	0.0132131	0.0127789	0.0140632	0.0133517	0.000653266
SHIWSC3_4467	CAK7259166.1	High	NAD+ diphosphatase [Shinella sp. WSC3-e]	51.525	28	8	22	8	324	36.2	5.57	50.74	3.71684e+06	4.65643e+06	6.87513e+06	5.0828e+06	1.32415e+06	0.0128587	0.0119046	0.0152043	0.0133225	0.00169804
SHIWSC3_PA0688	CAK7260046.1	High	UDP-glucose 6-dehydrogenase (plasmid) [Shinella sp. WSC3-e]	51.429	33	10	21	8	389	43.1	5.8	45.41	3.78607e+06	5.03711e+06	6.32645e+06	5.04988e+06	1.03714e+06	0.0130982	0.0128779	0.0139909	0.0133223	0.000589387
SHIWSC3_PF0220	CAK7261761.1	High	peptide/nickel transport system substrate-binding protein (plasmid) [Shinella sp. WSC3-e]	67.004	26	11	31	11	519	56.8	5.19	76.2	3.46654e+06	5.93675e+06	5.77365e+06	5.05898e+06	1.12799e+06	0.0119928	0.0151779	0.0127684	0.013313	0.00166096
SHIWSC3_2931	CAK7257633.1	High	Inositol-1-monophosphatase [Shinella sp. WSC3-e]	93.172	64	10	27	10	266	28.6	6.65	89.61	3.28608e+06	5.53387e+06	6.49512e+06	5.10502e+06	1.34472e+06	0.0113684	0.0141479	0.0143639	0.0132934	0.00167059
SHIWSC3_4576	CAK7259275.1	High	UDP-galactopyranose mutase [Shinella sp. WSC3-e]	68.024	38	12	27	12	385	44	6.25	75.42	3.91596e+06	4.90697e+06	6.22357e+06	5.0155e+06	945199	0.0135475	0.0125452	0.0137634	0.0132854	0.000650044
SHIWSC3_2296	CAK7256998.1	High	Acetyltransferase [Shinella sp. WSC3-e]	58.883	33	11	27	11	350	40.1	7.12	70.23	3.51534e+06	5.73935e+06	5.77478e+06	5.00982e+06	1.05686e+06	0.0121616	0.0146732	0.0127709	0.0132019	0.00131012
SHIWSC3_4349	CAK7259048.1	High	Signal peptide protein [Shinella sp. WSC3-e]	50.278	58	9	21	9	142	15.6	4.86	54.1	4.29309e+06	4.43563e+06	6.02954e+06	4.91942e+06	787128	0.0148522	0.0113402	0.0133343	0.0131756	0.00176141
SHIWSC3_1450	CAK7256152.1	High	nitrogen regulatory protein PII-1 [Shinella sp. WSC3-e]	32.226	49	5	13	5	112	12.3	5.31	35.95	3.72266e+06	4464907	6.87596e+06	5.02118e+06	1.34608e+06	0.0128788	0.011415	0.0152062	0.0131667	0.0019119
SHIWSC3_4460	CAK7259159.1	Medium	penicillin-binding protein 1C [Shinella sp. WSC3-e]	1.409	2	1	3	1	694	74.7	9.69	0	4376903	3.90668e+06	6425503	4.90303e+06	1.09353e+06	0.0151422	0.00998782	0.01421	0.0131133	0.00274661
SHIWSC3_2518	CAK7257220.1	High	putative alpha-E superfamily protein [Shinella sp. WSC3-e]	52.733	41	12	27	12	313	35.9	6.07	57.75	3.757e+06	5.58091e+06	5.43771e+06	4.9252e+06	828114	0.0129976	0.0142682	0.0120255	0.0130971	0.00112465
SHIWSC3_0555	CAK7255257.1	High	methylglyoxal reductase DkgB [Shinella sp. WSC3-e]	52.276	39	9	19	9	277	30.2	5.82	52.64	3.72038e+06	5.40155e+06	5.70047e+06	4.9408e+06	871554	0.0128709	0.0138096	0.0126066	0.0130957	0.000632237
SHIWSC3_1173	CAK7255875.1	High	Cytochrome c551 peroxidase [Shinella sp. WSC3-e]	57.545	40	8	27	8	349	37.1	4.73	64.7	3.75002e+06	5.07905e+06	5.97595e+06	4.93501e+06	914423	0.0129735	0.0129851	0.0132158	0.0130581	0.000136666
SHIWSC3_PC0124	CAK7260582.1	High	Putrescine-binding periplasmic protein (plasmid) [Shinella sp. WSC3-e]	46.326	38	10	26	10	342	37.4	4.91	46.78	3.9781e+06	4.54737e+06	6.18038e+06	4.90195e+06	933385	0.0137625	0.0116258	0.0136679	0.0130187	0.00120723
SHIWSC3_PJ0015	CAK7262384.1	High	RES domain-containing protein (plasmid) [Shinella sp. WSC3-e]	67.944	41	12	25	12	340	37.6	5.17	62.72	3.79365e+06	5.12136e+06	5.78723e+06	4.90074e+06	828692	0.0131244	0.0130933	0.0127984	0.0130054	0.000179889
SHIWSC3_PE0123	CAK7261360.1	High	sulfate/thiosulfate ABC transporter periplasmic binding protein Sbp (plasmid) [Shinella sp. WSC3-e]	50.898	30	9	26	9	341	37.2	5.36	61.89	3.95345e+06	4.62609e+06	6.10764e+06	4.89573e+06	899876	0.0136772	0.0118271	0.013507	0.0130038	0.00102261
SHIWSC3_4299	CAK7258998.1	High	iron complex transport system substrate-binding protein [Shinella sp. WSC3-e]	66.281	35	9	31	9	317	33.7	5.44	74.07	3.57867e+06	5.29119e+06	5.91524e+06	4.92837e+06	987797	0.0123807	0.0135275	0.0130815	0.0129966	0.000578098
SHIWSC3_4468	CAK7259167.1	High	Diadenosine tetraphosphate (Ap4A) HIT family hydrolase [Shinella sp. WSC3-e]	20.197	23	4	14	4	151	16.9	5.86	32.46	3.88998e+06	4.8532e+06	5.85108e+06	4.86475e+06	800656	0.0134577	0.0124077	0.0129396	0.012935	0.000524985
SHIWSC3_1866	CAK7256568.1	High	Acyl carrier protein AcpXL [Shinella sp. WSC3-e]	13.856	26	2	6	2	94	10.5	4.37	13.61	3.33799e+06	5.89952e+06	5.47385e+06	4.90378e+06	1.12074e+06	0.011548	0.0150827	0.0121054	0.012912	0.00190041
SHIWSC3_1431	CAK7256133.1	High	Indole-3-glycerol phosphate synthase [Shinella sp. WSC3-e]	58.357	42	11	24	11	271	29.1	5.85	44.08	3.76699e+06	4.79404e+06	6.05555e+06	4.87219e+06	935934	0.0130321	0.0122564	0.0133918	0.0128935	0.000580245
SHIWSC3_PD0319	CAK7261155.1	High	Imidazolonepropionase-like amidohydrolase (plasmid) [Shinella sp. WSC3-e]	72.902	29	10	31	10	485	51.6	7.56	81.11	3.85618e+06	4.72444e+06	5.90155e+06	4.82739e+06	838188	0.0133407	0.0120785	0.0130512	0.0128235	0.000661205
SHIWSC3_3644	CAK7258344.1	High	heat shock protein HslJ [Shinella sp. WSC3-e]	63.299	45	8	25	8	238	25.3	5.47	71.2	3.75631e+06	4.92028e+06	5.71667e+06	4.79775e+06	804991	0.0129952	0.0125792	0.0126424	0.0127389	0.000224184
SHIWSC3_1588	CAK7256290.1	High	Lactoylglutathione lyase [Shinella sp. WSC3-e]	64.018	37	8	28	8	297	32.2	5.08	73.34	3.63641e+06	4.6069e+06	6.26009e+06	4.83447e+06	1.08313e+06	0.0125804	0.011778	0.0138441	0.0127342	0.00104161
SHIWSC3_0248	CAK7254950.1	High	Exodeoxyribonuclease 7 small subunit [Shinella sp. WSC3-e]	32.313	49	5	15	5	83	9	4.79	37.7	4.04346e+06	3.69618e+06	6.67248e+06	4.80404e+06	1.32877e+06	0.0139886	0.00944966	0.0147561	0.0127315	0.00286793
SHIWSC3_2954	CAK7257656.1	High	Homospermidine synthase [Shinella sp. WSC3-e]	31.035	18	9	13	9	483	54.4	6.77	30.9	3.77016e+06	5.12974e+06	5.35498e+06	4.75163e+06	700068	0.0130431	0.0131147	0.0118425	0.0126668	0.000714734
SHIWSC3_3462	CAK7258162.1	High	Diaminopimelate decarboxylase [Shinella sp. WSC3-e]	59.46	34	12	30	12	422	45.4	5.95	61.96	3.37463e+06	5.15377e+06	5.94161e+06	4.82334e+06	1.0737e+06	0.0116748	0.0131761	0.0131398	0.0126636	0.000856538
SHIWSC3_2940	CAK7257642.1	High	50S ribosomal subunit protein L36B [Shinella sp. WSC3-e]	2.782	20	2	4	2	41	5	12.23	7.81	3.77015e+06	5.20371e+06	5.13061e+06	4.70149e+06	659236	0.0130431	0.0133038	0.0113463	0.0125644	0.00106292
SHIWSC3_0360	CAK7255062.1	High	General stress protein 17M-like domain-containing protein [Shinella sp. WSC3-e]	45.136	43	8	24	8	198	20.2	4.78	44.74	3.94903e+06	3.93319e+06	6.31251e+06	4.73157e+06	1.11791e+06	0.0136619	0.0100556	0.0139601	0.0125592	0.00217331
SHIWSC3_3230	CAK7257932.1	High	Lipoprotein with Yx(FWY)xxD motif [Shinella sp. WSC3-e]	46.731	62	8	25	8	124	13.2	5.22	55.89	3.75007e+06	4.45692e+06	5.86331e+06	4.6901e+06	878342	0.0129736	0.0113946	0.0129667	0.012445	0.000909658
SHIWSC3_3929	CAK7258628.1	High	chaperone protein DnaJ [Shinella sp. WSC3-e]	44.45	30	7	19	7	376	40.6	7.84	45.47	3.76554e+06	4.31239e+06	6.00262e+06	4.69352e+06	952218	0.0130272	0.0110251	0.0132748	0.0124423	0.00123361
SHIWSC3_4292	CAK7258991.1	High	multiple sugar transport system substrate-binding protein [Shinella sp. WSC3-e]	59.095	30	9	23	9	410	45.1	5.26	48.65	3.78194e+06	4.72206e+06	5.46382e+06	4.65594e+06	688213	0.0130839	0.0120724	0.0120832	0.0124132	0.000580888
SHIWSC3_3695	CAK7258395.1	High	Signal peptide protein [Shinella sp. WSC3-e]	30.582	40	6	10	6	167	17.9	9.51	30.05	3.39794e+06	5.17588e+06	5.51754e+06	4.69712e+06	929185	0.0117554	0.0132327	0.012202	0.0123967	0.000757619
SHIWSC3_2223	CAK7256925.1	High	DUF1989 domain-containing protein [Shinella sp. WSC3-e]	48.387	34	6	20	6	286	31.1	6.25	58.59	3.48492e+06	4.49548e+06	5.98035e+06	4.65358e+06	1.02487e+06	0.0120563	0.0114932	0.0132255	0.0122583	0.000883673
SHIWSC3_2618	CAK7257320.1	High	DnaJ-like protein [Shinella sp. WSC3-e]	59.379	44	9	30	9	298	31.4	7.49	59.56	3.76117e+06	4.67933e+06	5.28099e+06	4.57383e+06	624933	0.013012	0.0119632	0.0116789	0.012218	0.000702163
SHIWSC3_3178	CAK7257880.1	High	Uncharacterized HTH-type transcriptional regulator R00410 [Shinella sp. WSC3-e]	32.788	59	8	21	8	147	16.1	9.13	50.19	3.62504e+06	4.6499e+06	5.38837e+06	4.55443e+06	723033	0.0125411	0.0118879	0.0119163	0.0121151	0.000369161
SHIWSC3_4145	CAK7258844.1	High	NAD(P)-dependent oxidoreductase [Shinella sp. WSC3-e]	66.742	49	10	27	10	291	31.2	8.9	48.2	3.87152e+06	4.53556e+06	5.11661e+06	4.5079e+06	508684	0.0133938	0.0115956	0.0113154	0.0121016	0.00112781
SHIWSC3_0197	CAK7254899.1	High	protein MoaB [Shinella sp. WSC3-e]	42.338	63	10	26	10	182	20	5.85	40.3	3.62393e+06	4.37977e+06	5.65873e+06	4.55414e+06	839808	0.0125372	0.0111973	0.0125143	0.0120829	0.000767041
SHIWSC3_PA0256	CAK7259614.1	High	branched-chain amino acid transport system substrate-binding protein (plasmid) [Shinella sp. WSC3-e]	51.276	27	8	19	8	390	41.5	4.78	46.25	3.35282e+06	4.69733e+06	5.70527e+06	4.58514e+06	963655	0.0115993	0.0120092	0.0126172	0.0120752	0.000512131
SHIWSC3_3799	CAK7258499.1	High	Cytoplasmic protein [Shinella sp. WSC3-e]	26.87	28	6	11	6	233	25.9	5.76	21.9	3.44669e+06	4.7299e+06	5.517e+06	4.56453e+06	853252	0.0119241	0.0120925	0.0122008	0.0120724	0.000139461
SHIWSC3_2331	CAK7257033.1	High	2-amino-3-ketobutyrate CoA ligase [Shinella sp. WSC3-e]	57.612	33	10	20	10	395	42.4	5.62	50.15	3.4661e+06	4.76483e+06	5.43768e+06	4.5562e+06	818302	0.0119912	0.0121818	0.0120254	0.0120661	0.000101608
SHIWSC3_2413	CAK7257115.1	High	adenine phosphoribosyltransferase [Shinella sp. WSC3-e]	39.157	36	4	15	4	180	19.4	6.7	38.56	3.40964e+06	4.57295e+06	5722024	4.5682e+06	944031	0.0117959	0.0116912	0.0126542	0.0120471	0.000528375
SHIWSC3_PF0128	CAK7261669.1	High	Glyoxalase (plasmid) [Shinella sp. WSC3-e]	32.255	52	6	16	5	145	16.2	4.97	48.84	3.55583e+06	4.65953e+06	5.30379e+06	4.50638e+06	721775	0.0123016	0.0119126	0.0117293	0.0119812	0.000292261
SHIWSC3_PB0283	CAK7260376.1	High	gluconolactonase (plasmid) [Shinella sp. WSC3-e]	41.255	36	7	16	7	301	32.9	5.8	37.86	3.52518e+06	4.12188e+06	5.92973e+06	4.5256e+06	1.02232e+06	0.0121956	0.010538	0.0131136	0.0119491	0.00130536
SHIWSC3_3549	CAK7258249.1	High	Porphobilinogen deaminase [Shinella sp. WSC3-e]	53.715	44	10	29	10	309	33	6.25	58.52	3.47755e+06	4.36735e+06	5.69128e+06	4.51206e+06	909522	0.0120308	0.0111656	0.0125862	0.0119275	0.00071593
SHIWSC3_2491	CAK7257193.1	High	Polyketide cyclase [Shinella sp. WSC3-e]	38.471	37	5	15	5	160	18.2	5.41	44.9	3.65741e+06	3.89603e+06	5.83395e+06	4.46246e+06	974670	0.0126531	0.0099606	0.0129018	0.0118385	0.00163103
SHIWSC3_3764	CAK7258464.1	High	Endonuclease/exonuclease/phosphatase family metal-dependent hydrolase [Shinella sp. WSC3-e]	43.46	35	9	17	9	286	32.3	6.27	41.28	3.23571e+06	4.56738e+06	5.6913e+06	4.49813e+06	1.00369e+06	0.0111942	0.011677	0.0125863	0.0118191	0.000706865
SHIWSC3_0959	CAK7255661.1	High	NADH-quinone oxidoreductase subunit D 1 [Shinella sp. WSC3-e]	51.293	27	8	23	8	396	44.7	6.48	54.06	2.99431e+06	5.29286e+06	5.1889e+06	4.49202e+06	1.05989e+06	0.010359	0.0135317	0.0114752	0.0117887	0.00160942
SHIWSC3_1532	CAK7256234.1	High	ATP-dependent RNA helicase RhlE [Shinella sp. WSC3-e]	85.08	37	14	40	14	499	55.4	8.85	98.33	3.59089e+06	4.52636e+06	5.12077e+06	4.41267e+06	629719	0.0124229	0.0115721	0.0113245	0.0117732	0.000576152
SHIWSC3_0571	CAK7255273.1	High	Protein adenylyltransferase SelO [Shinella sp. WSC3-e]	69.708	23	9	26	9	503	54.5	5.66	72.63	3.22237e+06	4.91987e+06	5.23173e+06	4.45799e+06	882944	0.011148	0.0125782	0.0115699	0.0117654	0.000734829
SHIWSC3_1005	CAK7255707.1	High	Glutamyl-tRNA(Gln) amidotransferase subunit C [Shinella sp. WSC3-e]	37.205	42	4	15	4	95	10.4	4.75	50.46	3.79024e+06	4.15615e+06	5.16779e+06	4.37139e+06	582614	0.0131126	0.0106256	0.0114285	0.0117222	0.00126923
SHIWSC3_PI0037	CAK7262263.1	High	copper resistance protein C (plasmid) [Shinella sp. WSC3-e]	37.411	62	5	15	5	120	12.9	8.5	42.53	3.44377e+06	4.19008e+06	5.65848e+06	4.43078e+06	920032	0.011914	0.0107124	0.0125137	0.0117133	0.000917269
SHIWSC3_3704	CAK7258404.1	High	NAD(P)-dependent dehydrogenase (Short-subunit alcohol dehydrogenase family) [Shinella sp. WSC3-e]	45.436	36	6	17	6	283	30.7	5.95	49.17	3.53253e+06	4.41314e+06	5.23574e+06	4.3938e+06	695468	0.012221	0.0112826	0.0115788	0.0116942	0.000479709
SHIWSC3_2469	CAK7257171.1	High	heme iron utilization protein [Shinella sp. WSC3-e]	46.262	37	6	15	6	254	27.6	6.74	45.59	3.56806e+06	4.08183e+06	5.53385e+06	4.39458e+06	832444	0.012344	0.0104356	0.0122381	0.0116726	0.00107252
SHIWSC3_PG0045	CAK7261972.1	High	dTDP-4-dehydrorhamnose reductase (plasmid) [Shinella sp. WSC3-e]	32.803	24	5	15	5	302	32.1	5.66	35.38	3.83241e+06	4.5072e+06	4.57052e+06	4.30337e+06	334026	0.0132585	0.0115231	0.0101077	0.0116298	0.00157811
SHIWSC3_0573	CAK7255275.1	High	Caspase family p20 domain-containing protein [Shinella sp. WSC3-e]	76.001	29	14	35	14	689	77.1	5.05	77.86	2.9839e+06	4.67722e+06	5.6855e+06	4.44887e+06	1.11468e+06	0.010323	0.0119578	0.0125734	0.0116181	0.00116304
SHIWSC3_3072	CAK7257774.1	High	Glyoxylate reductase [Shinella sp. WSC3-e]	33.888	26	6	17	6	329	34.9	5.76	42.95	3.55164e+06	4.16533e+06	5.38659e+06	4.36785e+06	762679	0.0122872	0.0106491	0.0119124	0.0116162	0.000858258
SHIWSC3_3519	CAK7258219.1	High	ATP synthase subunit delta [Shinella sp. WSC3-e]	36.021	38	5	14	5	188	19.5	8.92	33.53	3.29114e+06	5.1805e+06	4.48097e+06	4.31754e+06	779937	0.0113859	0.0132445	0.00990964	0.0115134	0.00167107
SHIWSC3_PA0616	CAK7259974.1	High	D-xylonate dehydratase (plasmid) [Shinella sp. WSC3-e]	77.661	31	12	27	12	605	65.7	6.21	83.11	3.39129e+06	4.71329e+06	4.82663e+06	4.3104e+06	651557	0.0117324	0.01205	0.0106741	0.0114855	0.000720439
SHIWSC3_1710	CAK7256412.1	High	Nitrogen assimilation regulatory protein NtrX [Shinella sp. WSC3-e]	67.446	39	13	25	13	454	50.6	6.35	51.93	3.26939e+06	4.53691e+06	5.17687e+06	4.32773e+06	792650	0.0113107	0.0115991	0.0114486	0.0114528	0.000144243
SHIWSC3_PE0015	CAK7261252.1	High	ribose transport system substrate-binding protein (plasmid) [Shinella sp. WSC3-e]	67.081	46	9	25	9	312	32.3	5.1	82.68	2.91869e+06	5.21253e+06	4.91078e+06	4.34733e+06	1.01769e+06	0.0100974	0.0133264	0.0108602	0.011428	0.0016877
SHIWSC3_3907	CAK7258606.1	High	tartronate semialdehyde reductase 2 [Shinella sp. WSC3-e]	33.858	34	6	15	6	294	30.8	6.23	40.2	2.96108e+06	4.50429e+06	5.60317e+06	4.35618e+06	1.0837e+06	0.0102441	0.0115157	0.0123914	0.0113837	0.00107973
SHIWSC3_PB0018	CAK7260111.1	High	OsmC-like protein (plasmid) [Shinella sp. WSC3-e]	47.033	31	9	21	9	348	38.1	7.46	47.18	3.27885e+06	4.83025e+06	4.67191e+06	4.26034e+06	697021	0.0113434	0.012349	0.0103319	0.0113414	0.00100857
SHIWSC3_4516	CAK7259215.1	High	glycine betaine/proline transport system substrate-binding protein [Shinella sp. WSC3-e]	48.123	35	7	20	7	313	33.7	4.78	45.85	3.55791e+06	3.92314e+06	5.26935e+06	4.25013e+06	735958	0.0123088	0.0100299	0.0116531	0.0113306	0.00117319
SHIWSC3_3432	CAK7258132.1	High	acetyl-CoA carboxyltransferase subunit alpha [Shinella sp. WSC3-e]	77.459	50	11	33	11	317	34.7	5.91	92.71	2.86705e+06	4.62274e+06	5.51872e+06	4.33617e+06	1.10134e+06	0.00991878	0.0118185	0.0122046	0.011314	0.00122359
SHIWSC3_2045	CAK7256747.1	High	Gfo/Idh/MocA family oxidoreductase [Shinella sp. WSC3-e]	37.954	29	9	19	9	354	38.8	5.73	44.07	4.1489e+06	3.70178e+06	4.25689e+06	4.03586e+06	240306	0.0143534	0.00946398	0.00941408	0.0110772	0.00283744
SHIWSC3_4278	CAK7258977.1	High	phosphate transport system substrate-binding protein [Shinella sp. WSC3-e]	77.463	56	10	31	10	344	36.6	4.97	93.17	3.46326e+06	3.61861e+06	5.37906e+06	4.15364e+06	868816	0.0119814	0.00925135	0.0118958	0.0110428	0.00155205
SHIWSC3_3070	CAK7257772.1	High	putative glutamine amidotransferase [Shinella sp. WSC3-e]	46.371	40	8	28	8	259	27.6	5.05	49.05	3.23652e+06	4.00378e+06	5.26222e+06	4.16751e+06	835055	0.011197	0.0102361	0.0116374	0.0110235	0.00071658
SHIWSC3_PA0151	CAK7259509.1	High	Alanine racemase (plasmid) [Shinella sp. WSC3-e]	53.035	33	7	18	7	362	38.5	6.84	58.09	3.19603e+06	4.07715e+06	5.19339e+06	4.15552e+06	817298	0.0110569	0.0104236	0.0114851	0.0109886	0.000534039
SHIWSC3_1726	CAK7256428.1	High	Dihydrolipoyllysine-residue acetyltransferase component of pyruvate dehydrogenase complex [Shinella sp. WSC3-e]	61.539	34	9	22	9	452	46.5	6.48	52.7	3.04014e+06	4.81041e+06	4.55555e+06	4.13536e+06	781398	0.0105176	0.0122983	0.0100746	0.0109635	0.00117702
SHIWSC3_0429	CAK7255131.1	High	Uncharacterized oxidoreductase YrpG [Shinella sp. WSC3-e]	57.246	31	8	23	8	353	39	5.91	52.37	2.36568e+06	4.97958e+06	5.40587e+06	4.25038e+06	1.344e+06	0.00818422	0.0127308	0.0119551	0.0109567	0.00243217
SHIWSC3_1838	CAK7256540.1	High	putative dehydrogenase [Shinella sp. WSC3-e]	42.17	21	5	18	5	377	40.8	5.76	35.39	3.09209e+06	4.15418e+06	5.19963e+06	4.14863e+06	860407	0.0106973	0.0106206	0.0114989	0.010939	0.000486488
SHIWSC3_4140	CAK7258839.1	High	Imelysin-like domain-containing protein [Shinella sp. WSC3-e]	37.102	22	8	21	8	378	40.6	5.86	40.19	3.08952e+06	4.34969e+06	4.95707e+06	4.13209e+06	777797	0.0106884	0.0111204	0.0109625	0.0109238	0.000218611
SHIWSC3_4521	CAK7259220.1	High	cytidylate kinase [Shinella sp. WSC3-e]	41.358	46	7	14	7	210	22.3	5.38	38.82	3.60604e+06	3.32759e+06	5.3272e+06	4.08694e+06	884330	0.0124754	0.00850732	0.0117811	0.0109212	0.00211915
SHIWSC3_PI0032	CAK7262258.1	High	peptidyl-prolyl cis-trans isomerase C (plasmid) [Shinella sp. WSC3-e]	79.001	63	12	34	12	289	31.2	5.17	66.35	3.4543e+06	3.52774e+06	5.29982e+06	4.09395e+06	853203	0.0119504	0.00901902	0.0117205	0.0108966	0.00163013
SHIWSC3_PA0672	CAK7260030.1	High	Cellulase (Glycosyl hydrolase family 5) (plasmid) [Shinella sp. WSC3-e]	41.82	24	11	22	11	420	46.3	5.95	39.9	2.91822e+06	4.44484e+06	5.07033e+06	4.14446e+06	903905	0.0100958	0.0113637	0.011213	0.0108908	0.000692638
SHIWSC3_PA0374	CAK7259732.1	High	Diaminobutyrate--2-oxoglutarate transaminase (plasmid) [Shinella sp. WSC3-e]	54.701	28	8	23	8	457	49.5	6.07	53.16	2.95087e+06	4.60002e+06	4.79097e+06	4.11395e+06	826108	0.0102088	0.0117604	0.0105952	0.0108548	0.000807744
SHIWSC3_0117	CAK7254819.1	High	carboxymethylenebutenolidase [Shinella sp. WSC3-e]	63.189	47	11	30	11	291	31	5.69	52.89	3.16657e+06	3.97172e+06	5.16705e+06	4.10178e+06	821855	0.010955	0.0101541	0.0114269	0.0108453	0.000643439
SHIWSC3_3774	CAK7258474.1	High	RNA pyrophosphohydrolase [Shinella sp. WSC3-e]	50.044	46	8	20	8	175	19.9	5.17	46.94	3.05774e+06	4.8611e+06	4.29414e+06	4.07099e+06	752936	0.0105785	0.0124279	0.00949646	0.0108343	0.00148237
SHIWSC3_PE0292	CAK7261529.1	High	UDP-glucose 6-dehydrogenase (plasmid) [Shinella sp. WSC3-e]	46.415	24	9	21	9	447	48.2	5.62	60.89	3.07892e+06	4.27537e+06	4.90829e+06	4.08752e+06	758558	0.0106517	0.0109304	0.0108547	0.0108123	0.000144101
SHIWSC3_1954	CAK7256656.1	High	ABC transporter substrate-binding protein [Shinella sp. WSC3-e]	61.863	31	8	22	8	327	33.4	5.99	60.29	3.01772e+06	4.33853e+06	4.92778e+06	4.09468e+06	798616	0.01044	0.0110919	0.0108978	0.0108099	0.000334703
SHIWSC3_0846	CAK7255548.1	High	L,D-transpeptidase YcbB [Shinella sp. WSC3-e]	50.433	38	12	28	12	440	48.6	8.94	42.64	3.0127e+06	4.4524e+06	4.80185e+06	4.08898e+06	774302	0.0104226	0.011383	0.0106193	0.0108083	0.000507326
SHIWSC3_4456	CAK7259155.1	High	2-iminobutanoate/2-iminopropanoate deaminase [Shinella sp. WSC3-e]	17.599	37	4	10	4	127	14.1	5.97	19.04	2.99486e+06	4.56184e+06	4.66065e+06	4.07245e+06	763038	0.0103609	0.0116628	0.010307	0.0107769	0.000767685
SHIWSC3_0300	CAK7255002.1	High	Threonine synthase [Shinella sp. WSC3-e]	65.685	28	11	25	11	465	50.9	8.72	59.65	3.02157e+06	4.21537e+06	4.98113e+06	4.07269e+06	806326	0.0104533	0.010777	0.0110157	0.0107487	0.000282281
SHIWSC3_0206	CAK7254908.1	High	glycine--tRNA ligase subunit alpha [Shinella sp. WSC3-e]	43.424	35	8	18	8	320	35.8	5.29	33.21	3.00849e+06	4.42046e+06	4.73686e+06	4.05527e+06	751372	0.0104081	0.0113014	0.0104755	0.0107283	0.00049741
SHIWSC3_3876	CAK7258576.1	High	conserved exported protein of unknown function [Shinella sp. WSC3-e]	27.584	23	5	12	5	184	20.6	4.91	34.58	3.48187e+06	3.51798e+06	5.01457e+06	4.0048e+06	714165	0.0120458	0.00899407	0.0110897	0.0107098	0.0015609
SHIWSC3_3851	CAK7258551.1	High	N-acetylmuramate 1-kinase [Shinella sp. WSC3-e]	61.291	39	13	26	13	498	54.9	5.44	47.24	2.87449e+06	4.61517e+06	4.66826e+06	4.05264e+06	833361	0.0099445	0.0117992	0.0103238	0.0106892	0.000979819
SHIWSC3_0543	CAK7255245.1	High	Organic hydroperoxide resistance protein [Shinella sp. WSC3-e]	21.276	31	3	10	3	140	14.2	6.79	30.73	3.20879e+06	4.0409e+06	4.67793e+06	3.97588e+06	601534	0.011101	0.010331	0.0103452	0.0105924	0.000440543
SHIWSC3_0104	CAK7254806.1	High	Omega-aminotransferase [Shinella sp. WSC3-e]	70.751	41	13	32	13	445	47.6	6.8	56.82	3.13269e+06	4.37039e+06	4.40437e+06	3.96915e+06	591631	0.0108378	0.0111734	0.00974024	0.0105838	0.000749555
SHIWSC3_2709	CAK7257411.1	High	3'(2'),5'-bisphosphate nucleotidase CysQ [Shinella sp. WSC3-e]	65.313	59	12	29	12	275	28.8	5.17	55.17	2.88843e+06	4.11297e+06	5.0777e+06	4.02637e+06	895858	0.00999274	0.0105152	0.0112293	0.0105791	0.000620749
SHIWSC3_3594	CAK7258294.1	High	putative thioredoxin [Shinella sp. WSC3-e]	71.508	28	7	25	7	320	34	4.96	82.85	2.64766e+06	4.43317e+06	5.06004e+06	4.04696e+06	1.02202e+06	0.00915975	0.0113339	0.0111902	0.0105613	0.00121589
SHIWSC3_PI0079	CAK7262305.1	High	phosphoglycerate dehydrogenase (plasmid) [Shinella sp. WSC3-e]	44.46	25	8	23	8	412	45.1	6.48	37.5	3.00115e+06	3.87167e+06	5.14709e+06	4.00664e+06	881259	0.0103827	0.00989833	0.0113828	0.0105546	0.000756999
SHIWSC3_0635	CAK7255337.1	High	DNA-binding transcriptional dual regulator PhoP [Shinella sp. WSC3-e]	26.973	23	5	12	5	223	24.9	5.39	31.3	3.05792e+06	3.75287e+06	5.16288e+06	3.99122e+06	875718	0.0105791	0.0095946	0.0114177	0.0105304	0.000912507
SHIWSC3_1307	CAK7256009.1	High	conserved exported protein of unknown function [Shinella sp. WSC3-e]	24.491	43	6	14	6	192	20.2	6	20.22	3.05741e+06	4.00474e+06	4.85476e+06	3.9723e+06	734123	0.0105773	0.0102385	0.0107363	0.0105174	0.000254233
SHIWSC3_0223	CAK7254925.1	High	4-phosphoerythronate dehydrogenase (FAD-dependent) [Shinella sp. WSC3-e]	58.508	26	10	27	10	476	50.3	5.91	59.81	3.26984e+06	3.78293e+06	4.77708e+06	3.94328e+06	625686	0.0113123	0.00967144	0.0105645	0.0105161	0.000821475
SHIWSC3_4170	CAK7258869.1	High	Peptide chain release factor 3 [Shinella sp. WSC3-e]	69.384	33	11	32	11	526	58.6	5.67	72.06	2.95293e+06	4.06019e+06	4.88458e+06	3.9659e+06	791409	0.0102159	0.0103803	0.0108022	0.0104661	0.000302464
SHIWSC3_4228	CAK7258927.1	High	Uncharacterized HTH-type transcriptional regulator R00410 [Shinella sp. WSC3-e]	17.864	17	3	7	3	139	15.4	9	28.61	2.85773e+06	4.04501e+06	4.99536e+06	3.96604e+06	874469	0.00988652	0.0103415	0.0110472	0.0104251	0.000584844
SHIWSC3_3739	CAK7258439.1	High	Precorrin-8X methylmutase [Shinella sp. WSC3-e]	51.945	40	7	24	7	210	21.9	5.64	60.46	2.91014e+06	3986081	4.86526e+06	3.9205e+06	799522	0.0100678	0.0101908	0.0107595	0.0103394	0.000368992
SHIWSC3_4282	CAK7258981.1	High	Phosphate-specific transport system accessory protein PhoU homolog [Shinella sp. WSC3-e]	27.105	30	6	11	6	242	26.7	5.21	29.94	3.09044e+06	3.82812e+06	4.75202e+06	3.89019e+06	679757	0.0106916	0.00978699	0.0105091	0.0103292	0.000478364
SHIWSC3_3858	CAK7258558.1	High	Transcriptional regulatory protein ChvI [Shinella sp. WSC3-e]	36.903	24	4	16	4	243	27.2	6	29.45	2.75285e+06	4.10199e+06	4.95227e+06	3.9357e+06	905576	0.00952367	0.0104871	0.0109519	0.0103209	0.000728489
SHIWSC3_0809	CAK7255511.1	High	Acetyltransferase (GNAT) family protein [Shinella sp. WSC3-e]	41.501	44	9	20	9	280	30.6	5.83	36.71	2.76376e+06	4.27132e+06	4.6918e+06	3.90896e+06	827772	0.00956143	0.0109201	0.0103759	0.0102858	0.000683779
SHIWSC3_3822	CAK7258522.1	High	membrane-bound lytic murein transglycosylase A [Shinella sp. WSC3-e]	69.233	42	11	31	11	371	40	6.2	66.16	2.89521e+06	4.29733e+06	4.44512e+06	3.87922e+06	698412	0.0100162	0.0109866	0.00983036	0.0102777	0.000620893
SHIWSC3_3848	CAK7258548.1	High	ATP-dependent helicase/nuclease subunit A [Shinella sp. WSC3-e]	81.676	20	18	32	18	1185	128.4	5.88	61.67	2.92888e+06	4.09689e+06	4.56917e+06	3.86498e+06	689433	0.0101327	0.0104741	0.0101047	0.0102372	0.000205696
SHIWSC3_3828	CAK7258528.1	High	4-hydroxy-2-oxo-heptane-1,7-dioate aldolase [Shinella sp. WSC3-e]	26.277	19	4	14	4	266	27.9	5.6	26.3	3.04307e+06	3.89056e+06	4.50157e+06	3.81173e+06	598035	0.0105277	0.00994661	0.0099552	0.0101432	0.000333044
SHIWSC3_2121	CAK7256823.1	High	Ribonuclease T2 [Shinella sp. WSC3-e]	50.622	44	9	20	9	255	26.3	9.66	46.65	3.05767e+06	3.63029e+06	4.76505e+06	3.81767e+06	709515	0.0105782	0.00928122	0.0105379	0.0101324	0.000737453
SHIWSC3_3538	CAK7258238.1	High	Outer membrane lipoprotein omp19 homolog [Shinella sp. WSC3-e]	32.792	33	4	15	4	177	18.3	6.54	36.9	3.16966e+06	3.36688e+06	4.89125e+06	3.80926e+06	769305	0.0109657	0.00860778	0.010817	0.0101301	0.0013205
SHIWSC3_3442	CAK7258142.1	High	Aerobic cobaltochelatase subunit CobT [Shinella sp. WSC3-e]	67.669	20	10	25	10	633	70.1	4.89	61.78	2.99897e+06	3.89887e+06	4.52839e+06	3.80875e+06	627625	0.0103752	0.00996787	0.0100145	0.0101192	0.000222912
SHIWSC3_3609	CAK7258309.1	High	peptide chain release factor RF1 [Shinella sp. WSC3-e]	50.984	32	11	24	11	360	40.1	5.35	47.19	2.81706e+06	3.88529e+06	4.79491e+06	3.83242e+06	808318	0.00974581	0.00993314	0.0106039	0.0100943	0.000451176
SHIWSC3_4069	CAK7258768.1	High	Alpha/beta hydrolase [Shinella sp. WSC3-e]	34.982	38	6	12	6	272	28.5	5.24	22.95	2.68332e+06	4.02662e+06	4.78856e+06	3.83284e+06	870314	0.00928315	0.0102945	0.0105899	0.0100558	0.000685272
SHIWSC3_1704	CAK7256406.1	High	tRNA-specific adenosine deaminase [Shinella sp. WSC3-e]	54.603	48	8	23	8	195	21.7	5.16	40.92	2.83007e+06	3.87444e+06	4.71833e+06	3.80761e+06	772329	0.00979081	0.00990541	0.0104346	0.0100436	0.000343405
SHIWSC3_2517	CAK7257219.1	High	glutamate---cysteine ligase / carboxylate-amine ligase [Shinella sp. WSC3-e]	54.129	29	11	29	11	464	51.9	6.19	60.5	2.78187e+06	3.97711e+06	4.6662e+06	3.80839e+06	778472	0.00962406	0.0101679	0.0103193	0.0100371	0.000365605
SHIWSC3_0468	CAK7255170.1	High	2,4-dienoyl-CoA reductase [Shinella sp. WSC3-e]	2.459	2	1	1	1	411	44.4	10.17	0	2.69195e+06	4253861	4474780	3.80686e+06	793506	0.00931298	0.0108754	0.00989595	0.0100281	0.000789568
SHIWSC3_4323	CAK7259022.1	High	Response regulator receiver protein [Shinella sp. WSC3-e]	18.726	32	4	13	4	148	16.6	5.55	26.91	2.59854e+06	3.8401e+06	5.0549e+06	3.83118e+06	1.00282e+06	0.00898983	0.00981762	0.0111789	0.00999544	0.00110531
SHIWSC3_1969	CAK7256671.1	High	Uncharacterized isomerase mll1393 [Shinella sp. WSC3-e]	45.007	33	7	22	7	305	32.4	5.74	48.98	2.89317e+06	3.90253e+06	4.33005e+06	3.70858e+06	602421	0.0100091	0.00997723	0.00957588	0.00985408	0.000241453
SHIWSC3_0538	CAK7255240.1	High	multicopper oxidase [Shinella sp. WSC3-e]	66.078	34	11	24	11	461	50.1	6.67	53.5	3.10802e+06	4.29422e+06	3.53297e+06	3.64507e+06	490709	0.0107524	0.0109786	0.00781315	0.00984806	0.00176591
SHIWSC3_PB0052	CAK7260145.1	Medium	Sarcosine oxidase subunit gamma (plasmid) [Shinella sp. WSC3-e]	1.621	6	1	2	1	175	18.5	6.64	4.77	4816111	5027802		4.92196e+06	105846	0.0166617	0.0128541	0	0.00983859	0.00873057
SHIWSC3_3568	CAK7258268.1	High	signal recognition particle protein component [Shinella sp. WSC3-e]	80.381	35	12	26	12	518	54.3	9.67	82.57	2.87205e+06	3.8222e+06	4.39902e+06	3.69776e+06	629561	0.00993606	0.00977186	0.0097284	0.00981211	0.000109524
SHIWSC3_3878	CAK7258578.1	High	Hydantoinase [Shinella sp. WSC3-e]	58.835	22	10	26	10	668	69.8	6.01	58.03	2.83413e+06	3.7892e+06	4.47084e+06	3.69806e+06	671281	0.00980489	0.00968749	0.00988723	0.0097932	0.000100381
SHIWSC3_3855	CAK7258555.1	High	mannose PTS system EIIA component [Shinella sp. WSC3-e]	19.411	34	5	11	5	133	14.2	5.49	24.81	2.98115e+06	3.67226e+06	4365230	3.67288e+06	565048	0.0103135	0.00938852	0.00965368	0.00978523	0.000476317
SHIWSC3_PA0177	CAK7259535.1	High	arabinose ABC transporter periplasmic binding protein (plasmid) [Shinella sp. WSC3-e]	43.104	32	6	18	6	327	34.4	5.05	35.71	3.10118e+06	3.25332e+06	4.63607e+06	3.66352e+06	690496	0.0107288	0.00831744	0.0102527	0.00976628	0.00127712
SHIWSC3_0804	CAK7255506.1	High	L-arabinose 1-dehydrogenase (NAD(P)(+)) [Shinella sp. WSC3-e]	49.043	36	9	25	9	308	33.7	5.78	59.13	2.82417e+06	3.95602e+06	4.21794e+06	3.66604e+06	604821	0.0097704	0.010114	0.00932794	0.00973744	0.000394047
SHIWSC3_3539	CAK7258239.1	High	succinate:quinone oxidoreductase, iron-sulfur cluster binding protein [Shinella sp. WSC3-e]	41.907	41	9	23	9	259	29.3	7.47	35.61	2.84432e+06	4.00576e+06	4.12526e+06	3.65844e+06	577737	0.00984012	0.0102411	0.00912299	0.00973475	0.000566468
SHIWSC3_2644	CAK7257346.1	High	Antibiotic biosynthesis monooxygenase [Shinella sp. WSC3-e]	33.598	62	6	16	6	104	11.7	5.77	45.82	2.57207e+06	3.98007e+06	4554202	3.70211e+06	832730	0.00889825	0.0101755	0.0100716	0.0097151	0.000709321
SHIWSC3_2658	CAK7257360.1	High	Phyllosphere-induced regulator PhyR [Shinella sp. WSC3-e]	58.239	52	9	23	9	264	28	4.88	48.24	2.47855e+06	4.51168e+06	4.06869e+06	3.68631e+06	872952	0.00857472	0.0115346	0.00899788	0.00970239	0.00160077
SHIWSC3_2939	CAK7257641.1	High	N5-carboxyaminoimidazole ribonucleotide synthase [Shinella sp. WSC3-e]	20.719	23	5	12	5	352	37.9	5.36	23.88	3.08213e+06	3.56135e+06	4.17259e+06	3.60536e+06	446265	0.0106629	0.00910496	0.00922767	0.00966516	0.000866204
SHIWSC3_4400	CAK7259099.1	Low	conserved protein of unknown function [Shinella sp. WSC3-e]	1.022	3	1	1	1	267	30.7	5.74	0	2.72261e+06	4.04074e+06	4.14155e+06	3634969	646446	0.00941906	0.0103306	0.00915903	0.00963622	0.000615221
SHIWSC3_4081	CAK7258780.1	High	Acetylpolyamine amidohydrolase [Shinella sp. WSC3-e]	46.9	31	8	20	8	341	36.2	5.4	35.02	2.06503e+06	5.43107e+06	3.55874e+06	3.68495e+06	1.37707e+06	0.00714413	0.0138851	0.00787013	0.00963311	0.00370016
SHIWSC3_2185	CAK7256887.1	High	iron complex transport system substrate-binding protein [Shinella sp. WSC3-e]	32.535	28	7	18	7	369	39.6	5.01	34.64	2.65323e+06	4.05045e+06	4.23123e+06	3.64497e+06	705137	0.00917904	0.0103554	0.00935733	0.00963059	0.000633995
SHIWSC3_0550	CAK7255252.1	High	DUF853 domain-containing protein YjgR [Shinella sp. WSC3-e]	61.619	32	10	24	10	525	57.1	5.54	48.66	2.57372e+06	4.04107e+06	4.357e+06	3.65726e+06	776963	0.00890396	0.0103314	0.00963549	0.00962362	0.000713798
SHIWSC3_1529	CAK7256231.1	High	putative peroxiredoxin bcp [Shinella sp. WSC3-e]	51.379	58	8	16	8	155	16.7	6.34	36.11	2.80278e+06	3.36476e+06	4.75972e+06	3.64242e+06	822689	0.00969643	0.00860236	0.0105261	0.0096083	0.000964894
SHIWSC3_PA0135	CAK7259493.1	High	4-aminobutyrate aminotransferase (plasmid) [Shinella sp. WSC3-e]	65.078	24	8	26	8	438	47	6.67	56.76	2.48906e+06	3.88958e+06	4.59133e+06	3.65666e+06	873911	0.00861106	0.00994412	0.0101537	0.00956963	0.00083673
SHIWSC3_PC0095	CAK7260553.1	High	NitT/TauT family transport system substrate-binding protein (plasmid) [Shinella sp. WSC3-e]	31.938	24	7	13	7	351	37.3	5.01	26.64	2.57943e+06	3.48779e+06	4.90032e+06	3.65585e+06	954923	0.00892373	0.00891689	0.010837	0.00955922	0.00110663
SHIWSC3_2157	CAK7256859.1	High	DUF917 family protein [Shinella sp. WSC3-e]	60.498	38	9	26	9	365	37.7	5.03	70.03	2.65868e+06	3.88384e+06	4.29614e+06	3.61289e+06	695404	0.00919789	0.00992944	0.00950088	0.00954274	0.000367567
SHIWSC3_2055	CAK7256757.1	High	PF03932 family protein CutC [Shinella sp. WSC3-e]	39.746	27	6	19	6	248	26.2	5.39	46.12	2.7051e+06	3.40741e+06	4.75383e+06	3.62211e+06	850055	0.00935848	0.00871139	0.0105131	0.00952764	0.000912667
SHIWSC3_PA0629	CAK7259987.1	High	aromatic aminotransferase (plasmid) [Shinella sp. WSC3-e]	67.562	36	8	28	8	390	41.5	5.54	59.24	2.59228e+06	3.76708e+06	4.48819e+06	3.61585e+06	781356	0.00896816	0.00963092	0.00992561	0.00950823	0.000490375
SHIWSC3_4588	CAK7259287.1	High	Flagellar hook protein FlgE [Shinella sp. WSC3-e]	63.414	32	9	23	9	399	41.6	4.51	44.83	2.71403e+06	3.13264e+06	5.02426e+06	3.62364e+06	1.00502e+06	0.00938937	0.00800892	0.0111111	0.00950313	0.00155422
SHIWSC3_PG0037	CAK7261964.1	High	Sulfate adenylyltransferase subunit 1 / Adenylyl-sulfate kinase (plasmid) [Shinella sp. WSC3-e]	65.569	27	12	25	11	633	69.8	6.18	47.7	2.5607e+06	3.95e+06	4.27047e+06	3.59372e+06	742082	0.00885892	0.0100986	0.00944411	0.00946721	0.000620159
SHIWSC3_4433	CAK7259132.1	High	conserved protein of unknown function [Shinella sp. WSC3-e]	16.941	15	1	5	1	96	10.8	5.6	17.65	2.93142e+06	3.54949e+06	4.13673e+06	3.53921e+06	492119	0.0101414	0.00907465	0.00914835	0.00945481	0.000595781
SHIWSC3_1444	CAK7256146.1	High	putative binding protein BRA0576/BS1330_II0571 [Shinella sp. WSC3-e]	58.34	20	8	27	8	603	68.1	6.64	63.19	2.59069e+06	3.89513e+06	4.25572e+06	3.58052e+06	715224	0.00896268	0.00995831	0.00941151	0.00944417	0.000498614
SHIWSC3_0764	CAK7255466.1	High	LysM domain-containing protein [Shinella sp. WSC3-e]	55.099	18	11	24	11	804	80	4.59	63.29	2.79935e+06	3.55206e+06	4.31284e+06	3.55475e+06	617881	0.00968456	0.00908122	0.00953782	0.00943453	0.000314653
SHIWSC3_3849	CAK7258549.1	High	ATP-dependent helicase/nuclease subunit B [Shinella sp. WSC3-e]	90.562	30	21	38	21	1060	114.3	5.39	50.41	2.83161e+06	3.51976e+06	4.29078e+06	3.54738e+06	596025	0.00979615	0.00899862	0.00948904	0.00942794	0.000402261
SHIWSC3_1336	CAK7256038.1	High	DUF2497 domain-containing protein [Shinella sp. WSC3-e]	55.393	64	10	24	10	256	27.4	4.82	51.51	2.77193e+06	3.55831e+06	4.31925e+06	3.54983e+06	631720	0.00958967	0.00909717	0.00955199	0.00941295	0.000274117
SHIWSC3_2009	CAK7256711.1	High	Dihydrofolate reductase type 3 [Shinella sp. WSC3-e]	52.131	60	8	23	8	173	18.7	6.81	52.6	2.73021e+06	3.41487e+06	4.49086e+06	3.54531e+06	724674	0.00944535	0.00873048	0.0099315	0.00936911	0.000604131
SHIWSC3_1575	CAK7256277.1	High	DUF3828 domain-containing protein [Shinella sp. WSC3-e]	26.369	26	3	12	3	191	20.6	4.28	30	2.95496e+06	3.27391e+06	4291267	3.50671e+06	569840	0.0102229	0.00837009	0.00949011	0.00936103	0.000933122
SHIWSC3_PA0159	CAK7259517.1	High	2,4-dihydroxyhept-2-ene-1,7-dioic acid aldolase (plasmid) [Shinella sp. WSC3-e]	21.038	34	2	5	2	99	11.2	5.67	22.38	2.85527e+06	3.14961e+06	4.51051e+06	3.50513e+06	720993	0.00987801	0.00805231	0.00997496	0.00930176	0.00108314
SHIWSC3_PA0375	CAK7259733.1	High	putative flavoprotein involved in K+ transport (plasmid) [Shinella sp. WSC3-e]	37.366	16	8	16	8	599	67.3	6.37	30.61	2.64746e+06	3.69319e+06	4.15074e+06	3.49713e+06	629173	0.00915909	0.00944203	0.00917934	0.00926015	0.000157837
SHIWSC3_2938	CAK7257640.1	High	N(5)-carboxyaminoimidazole ribonucleotide mutase [Shinella sp. WSC3-e]	44.587	77	6	21	6	167	17.2	4.94	37.02	2.32098e+06	4.27665e+06	3.96032e+06	3.51932e+06	857138	0.00802958	0.0109337	0.00875823	0.0092405	0.00151093
SHIWSC3_4287	CAK7258986.1	High	33 kDa chaperonin [Shinella sp. WSC3-e]	71.019	52	10	25	10	332	36.1	5.06	51.5	2.65425e+06	3.686e+06	4.11865e+06	3.4863e+06	614292	0.00918255	0.00942363	0.00910838	0.00923819	0.000164827
SHIWSC3_3126	CAK7257828.1	High	1,5-anhydro-D-fructose reductase [Shinella sp. WSC3-e]	74.837	39	8	28	8	333	35	6.35	72.84	2.77312e+06	3.77749e+06	3.81976e+06	3.45679e+06	483735	0.00959381	0.00965754	0.00844738	0.00923291	0.000681035
SHIWSC3_1565	CAK7256267.1	High	Inositol monophosphatase [Shinella sp. WSC3-e]	48.376	31	6	20	6	273	29.3	5.52	48.38	2.63266e+06	3.46083e+06	4.25945e+06	3.45098e+06	664170	0.00910789	0.00884797	0.00941975	0.0091252	0.000286283
SHIWSC3_4071	CAK7258770.1	High	Large ribosomal subunit protein bL35 [Shinella sp. WSC3-e]	18.372	33	3	9	3	67	7.4	11.25	23.95	2.80276e+06	3.22582e+06	4.2533e+06	3.42729e+06	609075	0.00969634	0.00824715	0.00940615	0.00911655	0.000766773
SHIWSC3_1412	CAK7256114.1	High	Cell envelope integrity protein EipB [Shinella sp. WSC3-e]	67.145	43	10	27	10	275	30.4	5.35	57.09	2.95948e+06	2.98875e+06	4.22779e+06	3.39201e+06	591110	0.0102385	0.00764106	0.00934974	0.00907644	0.00132012
SHIWSC3_PD0308	CAK7261144.1	High	DhnA family fructose-bisphosphate aldolase class Ia (plasmid) [Shinella sp. WSC3-e]	65.891	36	8	27	8	343	37.7	6.44	60.69	2.75511e+06	3.44486e+06	4.00072e+06	3.40023e+06	509500	0.00953148	0.00880715	0.00884758	0.00906207	0.000407025
SHIWSC3_1401	CAK7256103.1	High	serine acetyltransferase [Shinella sp. WSC3-e]	36.033	33	7	15	7	277	30.3	6.58	35.7	2.49278e+06	3.62545e+06	4.19986e+06	3.43936e+06	709224	0.00862395	0.00926883	0.00928796	0.00906025	0.000377964
SHIWSC3_PF0241	CAK7261782.1	High	2,2-dialkylglycine decarboxylase (plasmid) [Shinella sp. WSC3-e]	44.428	21	7	16	5	437	46.7	6.27	47.07	2.50965e+06	3.67813e+06	4.06563e+06	3.4178e+06	661361	0.00868231	0.00940352	0.00899113	0.00902565	0.000361841
SHIWSC3_3586	CAK7258286.1	High	outer membrane lipoprotein carrier protein [Shinella sp. WSC3-e]	52.208	49	11	23	11	223	24.7	9.19	54.92	2.48929e+06	3.64271e+06	4.13641e+06	3.4228e+06	690177	0.00861188	0.00931297	0.00914764	0.00902416	0.000366492
SHIWSC3_4191	CAK7258890.1	High	dITP/XTP pyrophosphatase [Shinella sp. WSC3-e]	23.519	32	4	10	4	214	23.2	5.38	32.67	2.93486e+06	2.90434e+06	4.28431e+06	3.3745e+06	643451	0.0101533	0.00742524	0.00947472	0.00901777	0.0014203
SHIWSC3_1507	CAK7256209.1	High	AsnC family transcriptional regulator [Shinella sp. WSC3-e]	19.927	38	4	11	4	87	9.7	4.61	21.41	2.66267e+06	3.5966e+06	3.85351e+06	3.37093e+06	511681	0.00921168	0.00919508	0.00852202	0.00897626	0.000393471
SHIWSC3_3459	CAK7258159.1	High	Hypoxanthine-guanine phosphoribosyltransferase [Shinella sp. WSC3-e]	47.929	55	8	20	8	182	19.8	5.07	51.15	2.00535e+06	4.42821e+06	3.90485e+06	3.44614e+06	1.04095e+06	0.00693765	0.0113212	0.00863555	0.00896479	0.00221023
SHIWSC3_4264	CAK7258963.1	High	CRP/FNR family transcriptional regulator, cyclic AMP receptor protein [Shinella sp. WSC3-e]	48.244	34	8	23	8	234	25.7	6.23	39.4	2.50549e+06	3.6221e+06	4.05347e+06	3.39369e+06	652271	0.00866793	0.00926026	0.00896422	0.00896414	0.000296169
SHIWSC3_1835	CAK7256537.1	High	High-affinity zinc uptake system protein ZnuA [Shinella sp. WSC3-e]	44.105	35	8	17	8	341	36	5.06	40.08	2.93217e+06	2.78809e+06	4.34697e+06	3.35574e+06	703366	0.010144	0.00712804	0.00961329	0.00896179	0.0016101
SHIWSC3_PE0145	CAK7261382.1	High	amidase (plasmid) [Shinella sp. WSC3-e]	82.985	40	11	27	11	453	47.3	6.9	65.94	2.57892e+06	3.59824e+06	3.95104e+06	3.37607e+06	581778	0.00892195	0.00919928	0.0087377	0.00895298	0.000232347
SHIWSC3_3223	CAK7257925.1	High	D-xylose transport system substrate-binding protein [Shinella sp. WSC3-e]	65.61	38	7	21	7	348	36.4	4.75	57.54	2.70426e+06	3.24754e+06	4.13855e+06	3.36345e+06	591256	0.00935557	0.00830266	0.00915238	0.00893687	0.000558556
SHIWSC3_PH0096	CAK7262173.1	High	iron(III) transport system substrate-binding protein (plasmid) [Shinella sp. WSC3-e]	55.449	30	6	19	6	357	39.7	6.33	43.4	2.57956e+06	3.5633e+06	3.95783e+06	3.3669e+06	579560	0.00892418	0.00910995	0.00875272	0.00892895	0.000178663
SHIWSC3_PA0597	CAK7259955.1	High	Maleylacetoacetate isomerase (plasmid) [Shinella sp. WSC3-e]	21.468	23	5	10	5	214	23.7	7.09	18.11	2.5657e+06	3.43082e+06	4.10618e+06	3.36757e+06	630490	0.00887621	0.00877125	0.0090808	0.00890942	0.000157428
SHIWSC3_2097	CAK7256799.1	High	16S rRNA m(4)C1402 methyltransferase [Shinella sp. WSC3-e]	24.922	20	4	14	4	341	35.9	7.23	28.91	2.20586e+06	3.65531e+06	4.40154e+06	3.4209e+06	911578	0.00763132	0.00934517	0.00973398	0.00890349	0.00111875
SHIWSC3_1442	CAK7256144.1	High	Transcription-repair-coupling factor [Shinella sp. WSC3-e]	76.955	19	15	31	15	1170	127.8	6.55	71.59	2.45648e+06	3.56338e+06	4.10922e+06	3.37636e+06	687565	0.00849837	0.00911016	0.00908752	0.00889868	0.000346863
SHIWSC3_1724	CAK7256426.1	High	Lysophospholipase L1-like esterase [Shinella sp. WSC3-e]	27.269	28	4	9	4	213	22.7	4.94	25.45	2.43219e+06	3.42067e+06	4.25761e+06	3.37016e+06	746080	0.00841435	0.0087453	0.00941569	0.00885845	0.000510169
SHIWSC3_3865	CAK7258565.1	High	imidazole glycerol phosphate synthase subunit HisF [Shinella sp. WSC3-e]	42.628	34	7	17	7	258	27.3	5.29	39.3	2.68688e+06	3.13566e+06	4.13414e+06	3.3189e+06	604881	0.00929547	0.00801663	0.00914263	0.00881824	0.00069841
SHIWSC3_3599	CAK7258299.1	High	Aldose 1-epimerase [Shinella sp. WSC3-e]	46.364	35	7	19	7	338	36.3	5.22	51.34	2.7007e+06	3.18368e+06	4.05685e+06	3.31374e+06	561230	0.00934326	0.00813941	0.00897169	0.00881812	0.000616444
SHIWSC3_1383	CAK7256085.1	High	single-stranded-DNA-specific exonuclease [Shinella sp. WSC3-e]	35.546	15	8	18	8	602	64.2	6.71	30.6	1.96497e+06	4.85622e+06	3.22904e+06	3.35007e+06	1.18345e+06	0.00679794	0.0124154	0.007141	0.00878479	0.0031489
SHIWSC3_3868	CAK7258568.1	High	1-(5-phosphoribosyl)-5-[(5-phosphoribosylamino)methylideneamino] imidazole-4-carboxamide isomerase [Shinella sp. WSC3-e]	49.695	43	10	23	10	246	25.9	5.25	48.82	2.46655e+06	3.45111e+06	4.06737e+06	3.32834e+06	659269	0.00853322	0.00882313	0.00899496	0.00878377	0.000233374
SHIWSC3_1209	CAK7255911.1	High	protein-L-methionine sulfoxide reductase catalytic subunit MsrP [Shinella sp. WSC3-e]	34.449	31	8	20	8	313	34.7	6.81	35.76	2.36793e+06	3.94717e+06	3.59038e+06	3.30183e+06	676241	0.008192	0.0100914	0.00794011	0.00874116	0.00117607
SHIWSC3_4359	CAK7259058.1	High	lysine/arginine/ornithine ABC transporter periplasmic binding protein [Shinella sp. WSC3-e]	44.614	45	8	17	8	260	27.7	4.75	50.77	2763464	3.23954e+06	3.75267e+06	3.25189e+06	403937	0.0095604	0.00828221	0.00829901	0.00871387	0.00073316
SHIWSC3_1471	CAK7256173.1	High	putative metal-dependent hydrolase YcfH [Shinella sp. WSC3-e]	44.986	32	5	21	5	259	28.2	5.76	56.13	2.62618e+06	3.3289e+06	3.79815e+06	3.25107e+06	481610	0.00908544	0.00851067	0.00839958	0.00866523	0.000368123
SHIWSC3_PB0180	CAK7260273.1	High	putative 4-hydroxy-4-methyl-2-oxoglutarate aldolase (plasmid) [Shinella sp. WSC3-e]	19.081	34	4	7	4	164	17.5	5.2	12.73	2.74645e+06	2.93054e+06	4.03776e+06	3.23825e+06	570310	0.00950153	0.00749224	0.00892948	0.00864108	0.00103523
SHIWSC3_PA0266	CAK7259624.1	High	Cytoplasmic protein (plasmid) [Shinella sp. WSC3-e]	44.635	26	4	15	4	254	27.8	5.27	43.36	2.18112e+06	3.91035e+06	3.74403e+06	3.2785e+06	778926	0.00754575	0.0099972	0.00827989	0.00860761	0.00125816
SHIWSC3_3551	CAK7258251.1	High	Inner membrane protein [Shinella sp. WSC3-e]	53.083	37	9	25	9	429	44.3	4.5	48.86	2.49816e+06	3.33272e+06	3.91082e+06	3.24723e+06	579877	0.00864255	0.00852044	0.00864876	0.00860392	7.2358e-05
SHIWSC3_3671	CAK7258371.1	High	Arylesterase [Shinella sp. WSC3-e]	28.764	45	6	15	6	214	22.7	5.02	30.67	2.44798e+06	3.0413e+06	4.28225e+06	3.25718e+06	764238	0.00846897	0.00777539	0.00947018	0.00857151	0.000852036
SHIWSC3_4236	CAK7258935.1	High	Ribokinase [Shinella sp. WSC3-e]	49.976	32	6	17	6	299	30.5	4.94	47.39	2.09785e+06	4.048e+06	3.59072e+06	3.24552e+06	832724	0.00725765	0.0103491	0.00794085	0.00851588	0.00162398
SHIWSC3_3681	CAK7258381.1	High	4-hydroxy-3-methylbut-2-en-1-yl diphosphate synthase (flavodoxin) [Shinella sp. WSC3-e]	59.256	30	8	26	8	417	44.8	6.47	57.67	2.43194e+06	3.25996e+06	3933600	3.2085e+06	614128	0.00841347	0.00833442	0.00869913	0.00848234	0.000191865
SHIWSC3_4259	CAK7258958.1	High	putative cyclic nucleotide phosphodiesterase RPA0124 [Shinella sp. WSC3-e]	25.335	21	5	17	5	268	30.1	6.48	25.97	2.43615e+06	3.27584e+06	3.86046e+06	3.19082e+06	584575	0.00842802	0.00837503	0.00853739	0.00844681	8.27973e-05
SHIWSC3_2522	CAK7257224.1	High	Alpha-ketoglutaric semialdehyde dehydrogenase [Shinella sp. WSC3-e]	61.53	34	11	28	11	477	50.9	6.18	59.36	2.47348e+06	3.16424e+06	3.92796e+06	3.18856e+06	594037	0.00855717	0.00808971	0.00868666	0.00844451	0.000314017
SHIWSC3_0849	CAK7255551.1	High	diaminohydroxyphosphoribosylaminopyrimidine deaminase / 5-amino-6-(5-phosphoribosylamino)uracil reductase [Shinella sp. WSC3-e]	64.436	37	12	22	12	429	44.2	6.44	53.86	2.57653e+06	3.23524e+06	3.65559e+06	3.15579e+06	444090	0.00891369	0.00827123	0.00808431	0.00842307	0.000435043
SHIWSC3_3660	CAK7258360.1	High	MOSC domain-containing protein [Shinella sp. WSC3-e]	48.951	55	11	20	11	235	25.3	6.07	43.33	2.65979e+06	2.66017e+06	4.17794e+06	3.16597e+06	715573	0.00920172	0.00680101	0.00923949	0.00841407	0.00139708
SHIWSC3_0935	CAK7255637.1	High	Protein translocase subunit SecD / Protein-export membrane protein SecF [Shinella sp. WSC3-e]	58.885	17	10	28	10	845	90.5	8.85	54.88	2.39016e+06	3497688	3.62452e+06	3.17079e+06	554414	0.00826891	0.0089422	0.00801561	0.00840891	0.000478895
SHIWSC3_1500	CAK7256202.1	High	S-formylglutathione hydrolase FrmB [Shinella sp. WSC3-e]	33.239	28	5	15	5	277	31.2	5.59	39.74	2.62737e+06	3.68085e+06	3.02881e+06	3.11235e+06	434118	0.00908958	0.00941048	0.0066982	0.00839942	0.00148201
SHIWSC3_3255	CAK7257957.1	High	L-erythrulose-1-phosphate isomerase [Shinella sp. WSC3-e]	42.814	42	8	27	8	254	27.6	5.27	46.21	2.42126e+06	3.52763e+06	3.52824e+06	3.15904e+06	521690	0.00837653	0.00901874	0.00780268	0.00839932	0.00060835
SHIWSC3_4384	CAK7259083.1	High	translation initiation factor IF-1 [Shinella sp. WSC3-e]	39.026	47	2	9	2	72	8.3	9.52	36.51	2.35468e+06	3.42677e+06	3.71256e+06	3.16467e+06	584513	0.00814618	0.00876089	0.00821032	0.00837246	0.000337911
SHIWSC3_0141	CAK7254843.1	High	ATP phosphoribosyltransferase regulatory subunit [Shinella sp. WSC3-e]	48.844	39	11	26	11	377	40.6	5.34	40.48	2.14306e+06	3.64558e+06	3.76161e+06	3.18342e+06	737166	0.00741407	0.00932031	0.00831878	0.00835105	0.000953526
SHIWSC3_4047	CAK7258746.1	High	Phosphomannomutase [Shinella sp. WSC3-e]	67.005	28	8	32	8	476	48.6	5.26	69.27	2.27724e+06	3.42877e+06	3.79266e+06	3.16622e+06	645919	0.00787829	0.008766	0.00838744	0.00834391	0.000445453
SHIWSC3_PH0090	CAK7262167.1	High	Mandelate racemase/muconate lactonizing enzyme family protein (plasmid) [Shinella sp. WSC3-e]	33.901	19	6	14	6	378	42.1	6.42	33.92	1.51521e+06	3.74897e+06	4.6111e+06	3.29176e+06	1.30458e+06	0.00524199	0.00958464	0.0101974	0.00834135	0.00270155
SHIWSC3_0674	CAK7255376.1	High	AMP nucleosidase [Shinella sp. WSC3-e]	42.215	21	8	20	8	500	55.4	6.54	50.5	2.37716e+06	3.42657e+06	3.62246e+06	3.14207e+06	546749	0.00822395	0.00876039	0.00801105	0.0083318	0.000386131
SHIWSC3_PD0103	CAK7260939.1	High	VOC family protein (plasmid) [Shinella sp. WSC3-e]	14.718	26	3	10	2	145	16.1	4.97	21.81	2.43022e+06	3.42785e+06	3.53073e+06	3.1296e+06	496317	0.00840751	0.00876365	0.00780819	0.00832645	0.000482861
SHIWSC3_2061	CAK7256763.1	High	Ribosomal protein L11 methyltransferase [Shinella sp. WSC3-e]	55.082	35	7	19	7	293	32.2	7.03	55.33	2.34886e+06	3.34213e+06	3.72711e+06	3.13937e+06	580649	0.00812603	0.00854451	0.00824247	0.00830434	0.000215987
SHIWSC3_0177	CAK7254879.1	High	putative 2-dehydro-3-deoxygalactonokinase DgoK1 [Shinella sp. WSC3-e]	42.721	32	7	17	7	307	30.9	5.44	43.38	2.42677e+06	3.10819e+06	3.83249e+06	3.12248e+06	573974	0.00839557	0.0079464	0.00847553	0.0082725	0.000285229
SHIWSC3_2577	CAK7257279.1	High	iron(III) transport system substrate-binding protein [Shinella sp. WSC3-e]	43.592	30	9	17	8	333	35.9	5.3	37.61	2.41399e+06	3.16414e+06	3.72491e+06	3.10101e+06	537040	0.00835136	0.00808946	0.00823762	0.00822614	0.000131327
SHIWSC3_3980	CAK7258679.1	High	Purine nucleoside phosphorylase 1 [Shinella sp. WSC3-e]	38.537	30	5	14	5	270	28.1	5.41	44.45	2.33699e+06	3.26342e+06	3.70445e+06	3.10162e+06	569867	0.00808499	0.00834327	0.00819238	0.00820688	0.00012975
SHIWSC3_PA0094	CAK7259452.1	High	L-fuconate dehydratase (plasmid) [Shinella sp. WSC3-e]	54.059	21	7	24	7	424	47	5.62	46.12	2.35279e+06	3.56765e+06	3.31893e+06	3.07979e+06	523998	0.00813964	0.00912105	0.0073398	0.00820016	0.000892168
SHIWSC3_0708	CAK7255410.1	High	GTP pyrophosphokinase rsh [Shinella sp. WSC3-e]	75.986	30	15	32	15	743	83.6	6.95	85.63	2.19033e+06	3.34582e+06	3.81437e+06	3.11684e+06	682494	0.0075776	0.00855392	0.00843546	0.00818899	0.000532784
SHIWSC3_4286	CAK7258985.1	High	Ornithine carbamoyltransferase [Shinella sp. WSC3-e]	28.901	35	7	20	7	303	33.5	5.86	32.07	2.25918e+06	3.18262e+06	3.87703e+06	3.10628e+06	662686	0.0078158	0.0081367	0.00857403	0.00817551	0.000380603
SHIWSC3_PA0223	CAK7259581.1	High	Biotin carboxylase / Biotin carboxyl carrier protein (plasmid) [Shinella sp. WSC3-e]	81.921	43	14	36	14	576	61.1	5.72	64.55	2.18384e+06	3.29627e+06	3.70385e+06	3.06132e+06	642398	0.00755513	0.00842726	0.00819105	0.00805781	0.000451068
SHIWSC3_PE0257	CAK7261494.1	High	Dihydroxyacetone kinase (plasmid) [Shinella sp. WSC3-e]	105.953	35	12	31	12	539	54.8	5.5	92.11	2.15488e+06	3.22575e+06	3.79707e+06	3.05923e+06	680682	0.00745497	0.00824696	0.0083972	0.00803304	0.000506234
SHIWSC3_PA0456	CAK7259814.1	High	succinate-semialdehyde dehydrogenase (NADP(+)) GabD (plasmid) [Shinella sp. WSC3-e]	11.687	7	3	7	3	492	52.4	5.43	10.72	2.39968e+06	3.07296e+06	3.57922e+06	3.01729e+06	483155	0.00830184	0.00785635	0.00791543	0.00802454	0.00024196
SHIWSC3_1423	CAK7256125.1	High	acyl-[acyl-carrier-protein]--UDP-N-acetylglucosamine O-acyltransferase [Shinella sp. WSC3-e]	29.934	21	4	12	4	269	27.9	6.8	31.7	2.55123e+06	3.14808e+06	3.24911e+06	2982806	307948	0.00882615	0.00804838	0.0071854	0.00801998	0.000820743
SHIWSC3_0129	CAK7254831.1	High	LysR family transcriptional regulator [Shinella sp. WSC3-e]	44.302	42	9	16	9	298	32.6	8.78	37.43	2.2705e+06	3.34997e+06	3.4006e+06	3.00702e+06	521207	0.00785497	0.00856453	0.0075204	0.00797997	0.000533172
SHIWSC3_3648	CAK7258348.1	High	cobalamin biosynthesis protein CobW [Shinella sp. WSC3-e]	42.863	29	9	18	9	394	43.1	6.47	45.01	2.16868e+06	3.40524e+06	3.47815e+06	3.01736e+06	600845	0.00750269	0.00870585	0.00769191	0.00796682	0.000646978
SHIWSC3_2125	CAK7256827.1	High	Succinate--glutarate CoA-transferase [Shinella sp. WSC3-e]	56.84	34	10	31	10	398	42.1	6.62	63.59	2.25898e+06	3.14279e+06	3.47866e+06	2.96014e+06	514408	0.00781511	0.00803486	0.00769304	0.00784767	0.000173221
SHIWSC3_1892	CAK7256594.1	High	Aminotransferase [Shinella sp. WSC3-e]	32.624	18	5	18	5	379	42.1	5.72	24.26	2.38852e+06	2994347	3.42717e+06	2.93668e+06	425980	0.00826327	0.00765536	0.00757916	0.00783259	0.000374914
SHIWSC3_0655	CAK7255357.1	High	3-oxoacyl-[acyl-carrier protein] reductase [Shinella sp. WSC3-e]	32.072	42	6	15	6	262	27.2	7.08	23.91	2.38013e+06	2.79797e+06	3.63074e+06	2.93628e+06	519843	0.00823423	0.00715329	0.00802937	0.00780563	0.000574153
SHIWSC3_2324	CAK7257026.1	High	(S)-2-haloacid dehalogenase 1 [Shinella sp. WSC3-e]	48.044	38	6	19	6	216	24.3	6.55	60.84	1.44257e+06	3.49456e+06	4.27659e+06	3.07124e+06	1.19508e+06	0.00499067	0.0089342	0.00945765	0.00779418	0.00244197
SHIWSC3_PA0639	CAK7259997.1	High	6-aminohexanoate-dimer hydrolase (plasmid) [Shinella sp. WSC3-e]	40.142	25	7	15	7	393	43.4	5.21	35.14	2.4854e+06	2.49795e+06	3.78278e+06	2.92205e+06	608653	0.00859843	0.00638628	0.0083656	0.00778344	0.00121556
SHIWSC3_3985	CAK7258684.1	High	Adenine deaminase [Shinella sp. WSC3-e]	50.391	34	7	20	7	322	35	5.27	51.55	2.13341e+06	3.13918e+06	3.5912e+06	2.9546e+06	609282	0.00738069	0.00802564	0.00794191	0.00778275	0.000350699
SHIWSC3_2928	CAK7257630.1	High	putative tricarboxylic transport membrane protein [Shinella sp. WSC3-e]	45.987	40	7	21	7	330	34.4	5.35	41.79	2.13404e+06	3.03941e+06	3.70284e+06	2.95876e+06	642994	0.00738285	0.00777055	0.00818881	0.00778074	0.000403075
SHIWSC3_4125	CAK7258824.1	High	Protein YffB [Shinella sp. WSC3-e]	31.54	57	5	18	5	114	12.8	8.69	31.44	2.27173e+06	2.97092e+06	3.5476e+06	2.93008e+06	521671	0.0078592	0.00759545	0.00784549	0.00776672	0.000148475
SHIWSC3_PF0001	CAK7261542.1	High	3-keto-5-aminohexanoate cleavage enzyme (plasmid) [Shinella sp. WSC3-e]	30.272	24	5	13	5	318	34.9	6.62	34.48	2.33846e+06	2.89157e+06	3.51294e+06	2.91432e+06	479750	0.00809006	0.0073926	0.00776884	0.0077505	0.00034909
SHIWSC3_PF0217	CAK7261758.1	High	putative Anthranilate synthase component I (plasmid) [Shinella sp. WSC3-e]	32.853	28	8	14	8	435	47.2	5.38	24.47	2.14681e+06	3.06649e+06	3.54644e+06	2.91991e+06	580722	0.00742703	0.00783979	0.00784294	0.00770325	0.00023922
SHIWSC3_2910	CAK7257612.1	High	2',3'-cyclic-nucleotide 2'-phosphodiesterase [Shinella sp. WSC3-e]	25.348	28	6	12	6	274	29.4	5.24	23.82	2.18495e+06	3.25782e+06	3215315	2.88603e+06	496040	0.00755899	0.00832895	0.00711065	0.0076662	0.000616184
SHIWSC3_3160	CAK7257862.1	High	fused 3-oxo-5,6-dehydrosuberyl-CoA semialdehyde dehydrogenase and oxepin-CoA hydrolase [Shinella sp. WSC3-e]	54.625	29	12	21	12	685	72.8	6.1	35.08	2.06106e+06	3.0696e+06	3.61469e+06	2.91512e+06	643607	0.00713037	0.00784776	0.00799387	0.00765733	0.000462176
SHIWSC3_3090	CAK7257792.1	High	N-acetyltransferase [Shinella sp. WSC3-e]	24.448	18	4	10	4	229	25.6	7.55	22.73	2.01257e+06	3.33596e+06	3.37922e+06	2.90925e+06	634296	0.00696261	0.00852871	0.00747314	0.00765482	0.000798702
SHIWSC3_1779	CAK7256481.1	High	Gamma-butyrobetaine hydroxylase-like N-terminal domain-containing protein [Shinella sp. WSC3-e]	24.037	52	4	11	4	124	13.8	5.97	25.39	2.14837e+06	2.59705e+06	3.96688e+06	2.9041e+06	773500	0.00743243	0.00663962	0.00877273	0.00761493	0.0010782
SHIWSC3_2691	CAK7257393.1	High	Urease subunit alpha [Shinella sp. WSC3-e]	68.433	38	11	25	11	568	60.7	5.92	65.2	1.94642e+06	3.36118e+06	3.39463e+06	2.90074e+06	674949	0.00673376	0.00859321	0.00750721	0.00761139	0.000934089
SHIWSC3_0254	CAK7254956.1	High	Acyl-CoA synthetase (AMP-forming)/AMP-acid ligase II [Shinella sp. WSC3-e]	61.579	38	12	23	12	495	51.9	6.54	49.93	2.10665e+06	3.01e+06	3.5159e+06	2.87752e+06	582898	0.00728812	0.00769536	0.00777539	0.00758629	0.000261308
SHIWSC3_PA0665	CAK7260023.1	High	Nicotinate phosphoribosyltransferase (plasmid) [Shinella sp. WSC3-e]	45.924	26	8	17	8	434	49.4	6.27	37.93	2.27956e+06	3.63711e+06	2.51887e+06	2.81185e+06	591669	0.00788631	0.00929864	0.00557046	0.00758514	0.00188225
SHIWSC3_1522	CAK7256224.1	High	Xaa-Pro dipeptidyl-peptidase-like domain-containing protein [Shinella sp. WSC3-e]	25.618	25	3	11	3	225	25.1	7.5	31.52	2.10561e+06	2.75481e+06	3.78051e+06	2.88031e+06	689508	0.00728451	0.00704296	0.00836057	0.00756268	0.000701471
SHIWSC3_0646	CAK7255348.1	High	Glutamine synthetase adenylyl-L-tyrosine phosphorylase / Glutamine synthetase adenylyl transferase [Shinella sp. WSC3-e]	72.013	17	11	33	11	983	108.2	6.23	56.34	1.87153e+06	3.41238e+06	3.38455e+06	2.88948e+06	719892	0.00647469	0.00872409	0.00748491	0.00756123	0.00112664
SHIWSC3_PC0334	CAK7260792.1	High	PhnB protein (plasmid) [Shinella sp. WSC3-e]	37.601	40	4	10	4	148	16.4	5.11	27.84	2.10654e+06	2.98932e+06	3.41498e+06	2.83695e+06	544926	0.00728772	0.00764251	0.0075522	0.00749414	0.000184384
SHIWSC3_PA0463	CAK7259821.1	High	multiple sugar transport system substrate-binding protein (plasmid) [Shinella sp. WSC3-e]	58.772	27	8	23	8	430	46	5.08	49.5	2.20055e+06	2.79704e+06	3.48908e+06	2.82889e+06	526521	0.00761296	0.00715091	0.00771607	0.00749331	0.000300977
SHIWSC3_PA0016	CAK7259374.1	High	PTS-dependent dihydroxyacetone kinase 1, dihydroxyacetone-binding subunit DhaK (plasmid) [Shinella sp. WSC3-e]	40.929	28	5	14	5	330	34.7	5.34	49.94	2.17434e+06	2.76095e+06	3.57072e+06	2.83534e+06	572488	0.0075223	0.00705864	0.00789662	0.00749252	0.000419782
SHIWSC3_4225	CAK7258924.1	High	Endoribonuclease YbeY [Shinella sp. WSC3-e]	32.435	38	4	12	4	169	18.8	4.53	35.49	2.31257e+06	2.6422e+06	3.47653e+06	2.81043e+06	489851	0.0080005	0.00675505	0.00768834	0.0074813	0.000648021
SHIWSC3_1859	CAK7256561.1	High	Hemerythrin-like domain-containing protein [Shinella sp. WSC3-e]	30.363	45	6	13	6	160	17.9	5.01	33.79	2.19353e+06	2.66236e+06	3.63634e+06	2.83074e+06	600936	0.00758867	0.00680661	0.00804174	0.00747901	0.000624828
SHIWSC3_3677	CAK7258377.1	High	CarD family transcriptional regulator [Shinella sp. WSC3-e]	29.228	38	6	15	6	189	21.3	8.25	29.88	2.15073e+06	3.05773e+06	3.23825e+06	2.81557e+06	475854	0.00744059	0.0078174	0.00716136	0.00747312	0.000329224
SHIWSC3_1884	CAK7256586.1	High	putative peptidoglycan binding protein [Shinella sp. WSC3-e]	40.191	15	8	16	8	626	67	5.3	37.99	2.18598e+06	2.78217e+06	3.46602e+06	2.81139e+06	522986	0.00756254	0.00711291	0.00766509	0.00744685	0.000293711
SHIWSC3_2043	CAK7256745.1	High	multidrug efflux pump membrane fusion lipoprotein AcrA [Shinella sp. WSC3-e]	39.307	28	11	23	11	427	44.8	4.82	37.83	2.31789e+06	2.62249e+06	3.44399e+06	2.79479e+06	475600	0.00801889	0.00670466	0.00761637	0.00744664	0.000673358
SHIWSC3_PC0091	CAK7260549.1	High	Porphobilinogen deaminase (plasmid) [Shinella sp. WSC3-e]	54.812	50	8	19	8	310	33.1	5.29	49.97	2.44671e+06	2.58007e+06	3.27005e+06	2.76561e+06	360824	0.00846455	0.00659622	0.00723169	0.00743082	0.000949949
SHIWSC3_1219	CAK7255921.1	High	Vitamin B12-dependent ribonucleotide reductase [Shinella sp. WSC3-e]	66.942	17	13	28	13	1272	138.8	5.96	61.07	2.11705e+06	3.0654e+06	3.22005e+06	2.80083e+06	487614	0.00732407	0.00783701	0.00712112	0.0074274	0.000368964
SHIWSC3_1728	CAK7256430.1	High	Pyruvate dehydrogenase E1 component subunit alpha [Shinella sp. WSC3-e]	33.131	24	6	18	6	348	38.2	7.3	30.34	1.94618e+06	3.30498e+06	3.20972e+06	2.82029e+06	619315	0.00673294	0.00844952	0.00709829	0.00742692	0.000904246
SHIWSC3_PD0222	CAK7261058.1	High	NADH dehydrogenase (ubiquinone) Fe-S protein 4 (plasmid) [Shinella sp. WSC3-e]	24.606	33	4	13	4	186	20.9	8.53	23.34	1.51536e+06	4.35362e+06	2.64816e+06	2.83904e+06	1.16655e+06	0.00524249	0.0111305	0.00585638	0.00740978	0.00323679
SHIWSC3_1746	CAK7256448.1	High	Kinesin [Shinella sp. WSC3-e]	112.819	18	23	44	23	2238	238.3	4.92	84.3	2.06471e+06	2.99919e+06	3.35308e+06	2.80566e+06	543486	0.007143	0.00766775	0.00741531	0.00740869	0.000262437
SHIWSC3_1863	CAK7256565.1	High	Beta-ketoacyl-ACP synthase II [Shinella sp. WSC3-e]	28.12	22	6	11	6	428	44.9	5.39	22.79	2.1315e+06	3.11392e+06	3.11282e+06	2.78608e+06	462856	0.00737408	0.00796105	0.00688398	0.00740637	0.000539263
SHIWSC3_3563	CAK7258263.1	High	Signal recognition particle receptor FtsY [Shinella sp. WSC3-e]	65.451	23	9	23	9	507	53.6	4.54	56.51	2.1616e+06	2.93807e+06	3.26422e+06	2.78796e+06	462487	0.0074782	0.00751147	0.0072188	0.00740282	0.000160235
SHIWSC3_0670	CAK7255372.1	High	glutamine synthetase [Shinella sp. WSC3-e]	44.498	27	9	19	9	452	49.6	5.43	35.23	2.24892e+06	2.6707e+06	3.42302e+06	2.78088e+06	485612	0.00778031	0.00682791	0.00756999	0.00739274	0.000500329
SHIWSC3_2118	CAK7256820.1	High	5,10-methylenetetrahydrofolate reductase [Shinella sp. WSC3-e]	25.674	21	5	15	5	300	31.8	7.27	32.5	2.04923e+06	2.83012e+06	3.44807e+06	2.77581e+06	572362	0.00708947	0.00723549	0.00762538	0.00731678	0.000277053
SHIWSC3_0599	CAK7255301.1	High	DUF6456 domain-containing protein [Shinella sp. WSC3-e]	2.163	13	2	2	2	265	28.6	9.96	0	1.75125e+06	2.7855e+06	3.95798e+06	2.83158e+06	901481	0.00605858	0.00712142	0.00875305	0.00731102	0.0013572
SHIWSC3_3024	CAK7257726.1	High	Helix-turn-helix transcriptional regulator [Shinella sp. WSC3-e]	21.201	21	4	6	4	192	21.5	5.95	17.48	2.12947e+06	2.80076e+06	3.2696e+06	2.73328e+06	467896	0.00736704	0.00716043	0.0072307	0.00725272	0.000105049
SHIWSC3_3734	CAK7258434.1	High	Precorrin-4 C(11)-methyltransferase [Shinella sp. WSC3-e]	38.763	40	7	21	7	254	26.9	5.45	39.64	2.00662e+06	2.95852e+06	3.274e+06	2.74638e+06	538711	0.00694204	0.00756377	0.00724043	0.00724874	0.000310945
SHIWSC3_PE0176	CAK7261413.1	High	methylmalonyl-CoA mutase (plasmid) [Shinella sp. WSC3-e]	65.696	25	13	25	13	712	77	5.5	59.71	1.95287e+06	3.12767e+06	3.15963e+06	2.74672e+06	561491	0.00675609	0.00799621	0.00698751	0.0072466	0.000659409
SHIWSC3_3731	CAK7258431.1	High	cobalamin-dependent methionine synthase [Shinella sp. WSC3-e]	80.676	15	14	31	14	1263	138	5.15	53.69	1.97858e+06	2.70883e+06	3.56317e+06	2.75019e+06	647566	0.00684503	0.00692541	0.00787993	0.00721679	0.000575697
SHIWSC3_0795	CAK7255497.1	High	guanylate kinase [Shinella sp. WSC3-e]	24.174	32	6	15	6	219	25.1	6.29	28.37	1.90345e+06	3.05347e+06	3.27144e+06	2.74278e+06	600135	0.00658511	0.0078065	0.00723477	0.00720879	0.00061111
SHIWSC3_3123	CAK7257825.1	High	uracil-DNA glycosylase [Shinella sp. WSC3-e]	31.179	33	5	9	5	231	25.7	9.16	24.66	1.74492e+06	3.27125e+06	3.23075e+06	2.74897e+06	710166	0.00603667	0.00836328	0.0071448	0.00718158	0.00116374
SHIWSC3_3871	CAK7258571.1	High	Imidazoleglycerol-phosphate dehydratase [Shinella sp. WSC3-e]	22.166	35	4	10	4	197	21.3	6.61	32.34	1.94988e+06	2.91919e+06	3.31673e+06	2.7286e+06	574057	0.00674575	0.00746322	0.00733493	0.0071813	0.000382614
SHIWSC3_0285	CAK7254987.1	High	Homoserine kinase [Shinella sp. WSC3-e]	43.382	37	8	18	8	321	35.7	5.26	40.41	2.0318e+06	3.15067e+06	2.8818e+06	2.68809e+06	476873	0.00702915	0.00805501	0.00637309	0.00715242	0.000847706
SHIWSC3_2003	CAK7256705.1	High	phosphoserine phosphatase [Shinella sp. WSC3-e]	39.206	28	7	14	7	296	30.9	5.01	33.88	2.16121e+06	2.70555e+06	3.17308e+06	2.67994e+06	413492	0.00747684	0.00691701	0.00701725	0.00713703	0.000298521
SHIWSC3_2986	CAK7257688.1	High	ATP-binding protein [Shinella sp. WSC3-e]	60.271	32	10	30	10	419	45.9	5.85	41.52	1.88213e+06	3.13933e+06	3.09686e+06	2.70611e+06	582897	0.00651137	0.00802603	0.00684868	0.00712869	0.000795208
SHIWSC3_4476	CAK7259175.1	High	Ribosome maturation factor RimP [Shinella sp. WSC3-e]	23.599	33	4	14	4	203	22.2	4.64	17.98	2.2403e+06	2.43279e+06	3.34849e+06	2.67386e+06	483465	0.00775049	0.00621967	0.00740517	0.00712511	0.000802918
SHIWSC3_1224	CAK7255926.1	High	NAD(P)H:quinone oxidoreductase [Shinella sp. WSC3-e]	40.818	43	7	18	7	199	20.8	6	42.03	2.20867e+06	2.73056e+06	3.0121e+06	2.65044e+06	332857	0.00764104	0.00698096	0.00666125	0.00709441	0.000499653
SHIWSC3_2783	CAK7257485.1	High	TRAP-type transport system periplasmic protein [Shinella sp. WSC3-e]	42.116	25	8	19	8	329	35.6	5.22	37.75	1.94436e+06	3.04218e+06	3.04418e+06	2.67691e+06	517988	0.00672666	0.00777766	0.00673218	0.00707884	0.000605205
SHIWSC3_2050	CAK7256752.1	High	glucosamine kinase [Shinella sp. WSC3-e]	54.58	40	8	23	8	295	30.3	5.63	29.27	2.03061e+06	2.45641e+06	3.52392e+06	2.67032e+06	628121	0.00702505	0.00628008	0.00779313	0.00703275	0.000756554
SHIWSC3_0933	CAK7255635.1	High	conserved protein of unknown function [Shinella sp. WSC3-e]	67.053	19	13	27	13	1156	124.8	5.53	39.23	1.97698e+06	2.83406e+06	3.16985e+06	2.6603e+06	502247	0.00683952	0.00724557	0.00701011	0.00703173	0.000203891
SHIWSC3_PB0341	CAK7260434.1	High	putative membrane fusion protein YhiI (plasmid) [Shinella sp. WSC3-e]	48.816	31	8	19	8	357	37.7	5.5	48.36	2.01666e+06	2.71004e+06	3.25093e+06	2.65921e+06	505170	0.00697677	0.00692849	0.00718941	0.00703156	0.000138823
SHIWSC3_1907	CAK7256609.1	High	Virulence factor domain-containing protein [Shinella sp. WSC3-e]	19.227	30	4	14	4	100	11.1	5.01	26.13	2.32353e+06	2.30453e+06	3.23542e+06	2.62116e+06	434416	0.00803841	0.00589178	0.00715511	0.00702843	0.00107891
SHIWSC3_1461	CAK7256163.1	High	Phosphopantetheine adenylyltransferase [Shinella sp. WSC3-e]	39.716	57	6	22	6	164	17.4	8.56	37.94	1.97611e+06	2.90726e+06	3.0584e+06	2.64726e+06	478570	0.00683647	0.00743271	0.00676365	0.00701094	0.000367072
SHIWSC3_1334	CAK7256036.1	High	protein-L-isoaspartate(D-aspartate) O-methyltransferase [Shinella sp. WSC3-e]	32.671	37	5	11	5	217	23.4	4.92	37.65	2.07751e+06	3.02112e+06	2.74768e+06	2.61544e+06	396413	0.00718729	0.00772379	0.00607649	0.00699586	0.000840174
SHIWSC3_2191	CAK7256893.1	High	4-methylaminobutanoate oxidase (formaldehyde-forming) [Shinella sp. WSC3-e]	54.126	17	11	24	11	815	90.2	6.32	44.68	2.00854e+06	2.77305e+06	3.13801e+06	2.63987e+06	470623	0.00694868	0.00708958	0.00693969	0.00699265	8.4064e-05
SHIWSC3_0600	CAK7255302.1	High	Uncharacterized SufE-like protein R01000 [Shinella sp. WSC3-e]	36.217	44	5	10	5	139	15.2	5.02	33.55	2.28325e+06	2.57892e+06	2.9318e+06	2.59799e+06	265110	0.00789908	0.00659326	0.00648365	0.006992	0.000787464
SHIWSC3_3982	CAK7258681.1	High	thymidine phosphorylase [Shinella sp. WSC3-e]	39.516	24	7	21	7	437	45	5.26	32.09	2.11138e+06	2.75824e+06	2.98083e+06	2.61681e+06	368769	0.00730446	0.00705171	0.00659209	0.00698276	0.00036116
SHIWSC3_PA0685	CAK7260043.1	High	diaminopimelate decarboxylase (plasmid) [Shinella sp. WSC3-e]	54.708	25	9	28	9	439	46.3	5.85	48.35	1.96235e+06	2.90788e+06	3.03771e+06	2.63598e+06	479268	0.0067889	0.0074343	0.00671788	0.00698036	0.000394723
SHIWSC3_1553	CAK7256255.1	High	Phosphoribosylaminoimidazole-succinocarboxamide synthase [Shinella sp. WSC3-e]	38.2	30	8	15	8	254	29	5.81	35.58	2.00043e+06	2.77398e+06	3.06077e+06	2.61173e+06	447829	0.00692062	0.00709198	0.00676888	0.00692716	0.000161648
SHIWSC3_PC0363	CAK7260821.1	High	Ectoine hydrolase (plasmid) [Shinella sp. WSC3-e]	32.383	18	5	14	5	392	43.1	6.11	32.11	1.9764e+06	2.78476e+06	3.07523e+06	2.61213e+06	464908	0.00683748	0.00711953	0.00680085	0.00691929	0.000174379
SHIWSC3_4642	CAK7259341.1	High	Protein aau3 [Shinella sp. WSC3-e]	16.678	22	3	8	3	153	16.9	6.65	22.78	1.79537e+06	2955226	3.15239e+06	2.63433e+06	598672	0.00621119	0.00755534	0.0069715	0.00691268	0.000674001
SHIWSC3_4260	CAK7258959.1	High	4-hydroxyproline 2-epimerase 1 [Shinella sp. WSC3-e]	45.415	27	8	18	8	362	38.8	5.83	51.61	1946614	3.04365e+06	2.80554e+06	2.5986e+06	471162	0.00673445	0.00778141	0.00620444	0.00690676	0.000802486
SHIWSC3_PE0096	CAK7261333.1	High	Methylthioribose-1-phosphate isomerase (plasmid) [Shinella sp. WSC3-e]	33.137	21	6	13	6	364	39.5	5.3	32.93	2.15147e+06	2.6828e+06	2.85844e+06	2.56424e+06	300551	0.00744316	0.00685885	0.00632143	0.00687448	0.000561024
SHIWSC3_3547	CAK7258247.1	High	Glycerol-3-phosphate dehydrogenase [NAD(P)+] [Shinella sp. WSC3-e]	62.528	64	13	29	13	328	32.9	6.01	53.8	1.96605e+06	2.76377e+06	3.04027e+06	2.59003e+06	455433	0.00680169	0.00706587	0.00672355	0.0068637	0.00017939
SHIWSC3_PE0289	CAK7261526.1	High	Peptide ABC transporter substrate-binding protein (plasmid) [Shinella sp. WSC3-e]	54.355	22	10	14	10	634	71.6	5.62	27.93	2.09345e+06	2.66286e+06	2.94662e+06	2.56764e+06	354752	0.00724244	0.00680788	0.00651643	0.00685559	0.000365348
SHIWSC3_3243	CAK7257945.1	High	D-erythrulose kinase [Shinella sp. WSC3-e]	64.631	29	11	29	10	566	58.2	5.63	51.65	1.8701e+06	2.77549e+06	3.15723e+06	2.60094e+06	539769	0.00646974	0.00709582	0.00698219	0.00684925	0.000333538
SHIWSC3_1223	CAK7255925.1	High	Molybdenum cofactor biosynthesis protein [Shinella sp. WSC3-e]	61.292	37	7	20	7	251	26.7	5.24	54.18	1.88992e+06	2.83545e+06	2.99737e+06	2.57424e+06	488388	0.0065383	0.00724911	0.00662867	0.00680536	0.000386946
SHIWSC3_3756	CAK7258456.1	High	Cupin [Shinella sp. WSC3-e]	14.701	38	3	10	3	133	14.3	6.06	11.56	2.09533e+06	2.41418e+06	3.1517e+06	2.55374e+06	442407	0.00724893	0.0061721	0.00696996	0.006797	0.000558861
SHIWSC3_3691	CAK7258391.1	High	putative pterin-4-alpha-carbinolamine dehydratase [Shinella sp. WSC3-e]	30.245	44	3	13	3	102	11.3	6.3	36.1	1.94502e+06	2.46106e+06	3.3158e+06	2.57396e+06	565285	0.00672892	0.00629195	0.00733287	0.00678458	0.000522687
SHIWSC3_0912	CAK7255614.1	High	Enoyl-CoA hydratase [Shinella sp. WSC3-e]	27.7	24	7	17	7	271	28.7	5.73	30.55	1.77401e+06	2.83705e+06	3.1426e+06	2.58455e+06	586560	0.0061373	0.0072532	0.00694985	0.00678012	0.000576988
SHIWSC3_1374	CAK7256076.1	High	Metal-dependent hydrolase [Shinella sp. WSC3-e]	32.974	18	4	13	4	267	29.4	6.44	32.45	1.94358e+06	2.54853e+06	3.15002e+06	2.54737e+06	492527	0.00672395	0.00651557	0.00696625	0.00673526	0.000225554
SHIWSC3_2080	CAK7256782.1	High	D-alanine--D-alanine ligase [Shinella sp. WSC3-e]	24.057	16	4	12	4	308	33.7	6.18	23.46	1.83205e+06	2.70959e+06	3.10329e+06	2.54831e+06	531364	0.00633811	0.00692734	0.00686291	0.00670945	0.000323204
SHIWSC3_3322	CAK7258024.1	High	Amidase [Shinella sp. WSC3-e]	74.446	31	13	31	13	666	70.7	5.35	54.06	1.82255e+06	2.85466e+06	2.92611e+06	2.53444e+06	504224	0.00630525	0.00729823	0.00647107	0.00669152	0.000531928
SHIWSC3_2172	CAK7256874.1	High	PAAR motif-containing protein [Shinella sp. WSC3-e]	23.287	50	4	10	4	117	12.1	4.88	25.92	2.23216e+06	2.21034e+06	3.0136e+06	2.48536e+06	373624	0.0077223	0.00565096	0.00666455	0.00667927	0.00103575
SHIWSC3_2347	CAK7257049.1	High	Flagellar biosynthesis protein FlgM [Shinella sp. WSC3-e]	40.956	28	6	16	6	312	34.3	5.59	42.07	2.08232e+06	2.3055e+06	3.13371e+06	2.50718e+06	452297	0.00720393	0.00589425	0.00693018	0.00667612	0.000690818
SHIWSC3_1941	CAK7256643.1	High	putative tautomerase XF_1725 [Shinella sp. WSC3-e]	2.875	12	1	3	1	77	8.6	4.59	6.04	1.81468e+06	2888486	2.87499e+06	2.52605e+06	503044	0.00627803	0.00738471	0.00635803	0.00667359	0.000617149
SHIWSC3_0699	CAK7255401.1	High	putative outer membrane protein y4fJ [Shinella sp. WSC3-e]	34.277	24	5	15	5	346	36.8	4.49	18.99	1.90317e+06	2.70135e+06	2.89687e+06	2.50046e+06	429826	0.00658415	0.00690627	0.00640642	0.00663228	0.000253377
SHIWSC3_0532	CAK7255234.1	High	exopolyphosphatase / guanosine-5'-triphosphate,3'-diphosphate pyrophosphatase [Shinella sp. WSC3-e]	48.372	29	11	20	11	506	54.5	8.79	42.24	1.7581e+06	2.69107e+06	3.1276e+06	2.52559e+06	571209	0.00608227	0.00688	0.00691667	0.00662631	0.000471511
SHIWSC3_0138	CAK7254840.1	High	DUF305 domain-containing protein [Shinella sp. WSC3-e]	24.438	22	4	14	4	125	13.5	5.07	46.33	2.08709e+06	2.14677e+06	3.21683e+06	2.48356e+06	519071	0.00722043	0.00548844	0.007114	0.00660762	0.0009707
SHIWSC3_1864	CAK7256566.1	High	Beta-ketoacyl-ACP synthase II [Shinella sp. WSC3-e]	41.831	30	7	18	7	399	41.4	5.85	40.17	1.90605e+06	2.84447e+06	2.6161e+06	2.45554e+06	399576	0.00659413	0.00727219	0.0057855	0.0065506	0.000744301
SHIWSC3_1607	CAK7256309.1	High	Flavin reductase (DIM6/NTAB) family NADH-FMN oxidoreductase RutF [Shinella sp. WSC3-e]	28.797	37	5	13	5	207	22.4	6.54	30.9	1.98197e+06	2.35243e+06	3.06548e+06	2.46662e+06	449652	0.00685675	0.00601422	0.00677929	0.00655009	0.000465685
SHIWSC3_0705	CAK7255407.1	High	NYN domain-containing protein [Shinella sp. WSC3-e]	23.721	30	4	11	4	191	21.8	5.36	29	1.84185e+06	2.7256e+06	2.85274e+06	2.4734e+06	449576	0.00637201	0.00696829	0.00630881	0.0065497	0.000363878
SHIWSC3_0924	CAK7255626.1	High	gamma-glutamyltranspeptidase / glutathione hydrolase [Shinella sp. WSC3-e]	61.231	31	11	24	11	584	61.1	5.92	36.93	1.85245e+06	2.57567e+06	2.98022e+06	2.46945e+06	466496	0.00640868	0.00658496	0.00659074	0.00652813	0.000103481
SHIWSC3_PB0353	CAK7260446.1	High	universal stress protein E (plasmid) [Shinella sp. WSC3-e]	31.195	21	4	11	4	288	30.5	5.86	17.64	1.93072e+06	2.49316e+06	2.94151e+06	2.45513e+06	413529	0.00667946	0.00637403	0.00650514	0.00651954	0.000153227
SHIWSC3_0797	CAK7255499.1	High	4-hydroxythreonine-4-phosphate dehydrogenase [Shinella sp. WSC3-e]	53.024	38	7	20	7	344	35.5	5.66	43.72	1.77524e+06	2.39365e+06	3.27398e+06	2.48096e+06	614968	0.00614156	0.0061196	0.0072404	0.00650052	0.000640848
SHIWSC3_3637	CAK7258337.1	High	osmotically inducible lipoprotein OsmB [Shinella sp. WSC3-e]	27.186	57	2	10	2	87	8.6	9.33	34.17	1.54731e+06	2.78196e+06	3.16391e+06	2.49773e+06	689899	0.00535303	0.00711238	0.00699697	0.00648746	0.000984137
SHIWSC3_1991	CAK7256693.1	High	exodeoxyribonuclease V [Shinella sp. WSC3-e]	37.519	27	7	18	7	375	41.8	5.86	35.48	1.82324e+06	2.67595e+06	2.84383e+06	2.44767e+06	446832	0.00630762	0.00684135	0.00628912	0.00647936	0.000313626
SHIWSC3_PF0285	CAK7261826.1	High	type III restriction enzyme (plasmid) [Shinella sp. WSC3-e]	40.619	11	10	24	10	1048	117.6	6.44	35.51	1.93349e+06	2.38831e+06	2.99812e+06	2.43997e+06	436168	0.00668904	0.00610596	0.00663033	0.00647511	0.000321036
SHIWSC3_3167	CAK7257869.1	High	beta-ketoadipyl-CoA thiolase [Shinella sp. WSC3-e]	59.131	38	9	28	8	401	41.6	6.18	59.11	1.8882e+06	2.47268e+06	2.93311e+06	2.43133e+06	427585	0.00653234	0.00632166	0.00648656	0.00644685	0.000110813
SHIWSC3_2504	CAK7257206.1	High	Ureidoglycolate lyase [Shinella sp. WSC3-e]	22.907	29	3	10	3	164	18.4	5.35	27.7	1.79336e+06	2.50902e+06	3.0257e+06	2.44269e+06	505282	0.00620425	0.00641456	0.00669132	0.00643671	0.000244287
SHIWSC3_4064	CAK7258763.1	High	30S ribosomal subunit biogenesis factor LepA [Shinella sp. WSC3-e]	46.005	15	7	21	7	610	67.4	5.76	30.99	1.60979e+06	2.77528e+06	2.96547e+06	2.45018e+06	599297	0.00556918	0.00709528	0.00655812	0.00640753	0.000774116
SHIWSC3_2007	CAK7256709.1	High	Protein HflC [Shinella sp. WSC3-e]	29.195	37	7	16	7	316	35.4	5.33	27.48	1954870	2.32097e+06	2.94094e+06	2.4056e+06	406986	0.00676301	0.00593381	0.00650388	0.00640023	0.000424206
SHIWSC3_3686	CAK7258386.1	High	50S ribosomal subunit protein L32 [Shinella sp. WSC3-e]	18.177	33	2	9	2	61	6.9	10.73	24.82	1.99111e+06	2.17311e+06	3.05329e+06	2.40584e+06	463812	0.00688837	0.00555578	0.00675234	0.00639883	0.000733267
SHIWSC3_0253	CAK7254955.1	High	putative acetyl-CoA C-acetyltransferase VraB [Shinella sp. WSC3-e]	66.471	45	10	28	10	391	39.8	7.43	47.32	1.90235e+06	2.48484e+06	2.82092e+06	2.40271e+06	379476	0.00658132	0.00635276	0.00623845	0.00639084	0.000174576
SHIWSC3_3816	CAK7258516.1	High	Shikimate dehydrogenase (NADP(+)) [Shinella sp. WSC3-e]	30.271	22	6	11	6	286	30.6	5.88	29.29	1.90449e+06	2.28469e+06	3.01405e+06	2.40108e+06	460391	0.00658873	0.00584104	0.00666556	0.00636511	0.000455482
SHIWSC3_0966	CAK7255668.1	High	NADH-quinone oxidoreductase subunit I 1 [Shinella sp. WSC3-e]	27.663	33	5	11	5	163	18.9	7.53	20.44	2.00572e+06	2.03634e+06	3.14079e+06	2.39428e+06	528006	0.00693892	0.00520612	0.00694583	0.00636362	0.00100243
SHIWSC3_2483	CAK7257185.1	High	Tetratricopeptide repeat-like domain-containing protein [Shinella sp. WSC3-e]	19.006	31	3	8	3	223	24.2	5.34	13.29	1.859e+06	2.59659e+06	2.72083e+06	2.39214e+06	380384	0.00643134	0.00663845	0.0060171	0.0063623	0.000316375
SHIWSC3_2359	CAK7257061.1	High	GDP-mannose 4,6-dehydratase [Shinella sp. WSC3-e]	27.397	18	4	13	4	356	40.3	6.4	30.87	1.7705e+06	2.71859e+06	2.70649e+06	2.39853e+06	444106	0.00612518	0.00695035	0.00598538	0.00635364	0.000521474
SHIWSC3_4463	CAK7259162.1	High	cytochrome c [Shinella sp. WSC3-e]	11.842	10	3	6	3	263	26	4.56	16.84	1991183	2.28555e+06	2.82406e+06	2.36693e+06	344857	0.00688864	0.00584325	0.0062454	0.00632576	0.000527305
SHIWSC3_PF0298	CAK7261839.1	High	conserved protein of unknown function (plasmid) [Shinella sp. WSC3-e]	45.111	55	7	21	7	192	21.2	5.1	42.7	1.739e+06	2.60188e+06	2.84523e+06	2.39537e+06	474641	0.00601618	0.00665198	0.00629222	0.00632013	0.00031882
SHIWSC3_3735	CAK7258435.1	High	Precorrin-6Y C(5,15)-methyltransferase [decarboxylating] [Shinella sp. WSC3-e]	33.044	21	7	14	7	420	43.5	6.15	30.86	1.80387e+06	2.45095e+06	2.91548e+06	2.3901e+06	455847	0.00624062	0.00626611	0.00644757	0.0063181	0.000112845
SHIWSC3_PB0145	CAK7260238.1	High	limit dextrin alpha-1,6-glucohydrolase (plasmid) [Shinella sp. WSC3-e]	28.504	14	5	12	5	694	76.7	5.06	28.42	1.70517e+06	2.68738e+06	2.74697e+06	2.37984e+06	477681	0.00589916	0.00687056	0.0060749	0.00628154	0.000517619
SHIWSC3_4177	CAK7258876.1	High	Phosphopantothenoylcysteine decarboxylase / Phosphopantothenate--cysteine ligase [Shinella sp. WSC3-e]	45.079	41	8	18	8	401	42	6.83	36.93	1.70502e+06	2.46718e+06	2.97104e+06	2.38108e+06	520421	0.00589865	0.0063076	0.00657043	0.0062589	0.00033853
SHIWSC3_0758	CAK7255460.1	High	Aldehyde-activating protein [Shinella sp. WSC3-e]	22.538	42	4	10	4	160	18.1	6.51	25.61	1.60439e+06	2.83053e+06	2.70763e+06	2.38085e+06	551328	0.00555049	0.00723654	0.0059879	0.00625831	0.000874946
SHIWSC3_PC0257	CAK7260715.1	High	L-cysteine desulfhydrase Cds1 (plasmid) [Shinella sp. WSC3-e]	56.001	43	10	20	10	373	40.8	6.73	37.17	1.68485e+06	2.7138e+06	2.70205e+06	2.3669e+06	482305	0.00582886	0.00693811	0.00597557	0.00624751	0.000602556
SHIWSC3_0142	CAK7254844.1	High	ATP phosphoribosyltransferase [Shinella sp. WSC3-e]	24.299	39	5	9	5	231	24.8	5.36	21.36	2.0135e+06	1.77881e+06	3.23581e+06	2.3427e+06	638747	0.00696583	0.0045477	0.00715597	0.00622317	0.00145411
SHIWSC3_2560	CAK7257262.1	High	YfbU family protein [Shinella sp. WSC3-e]	25.218	43	4	9	4	162	18.9	5.26	30.88	1.74196e+06	2.43304e+06	2.88472e+06	2.35324e+06	469930	0.00602642	0.00622032	0.00637954	0.00620876	0.000176842
SHIWSC3_3055	CAK7257757.1	High	limit dextrin alpha-1,6-glucohydrolase [Shinella sp. WSC3-e]	37.716	17	9	20	9	655	71.6	5.96	35.47	1.67927e+06	2.46806e+06	2.93975e+06	2.36236e+06	519989	0.00580955	0.00630985	0.00650124	0.00620688	0.000357159
SHIWSC3_2329	CAK7257031.1	High	GFA family protein [Shinella sp. WSC3-e]	29.687	51	5	13	5	115	12.6	6.86	32.62	1.91096e+06	2.14619e+06	2.9325e+06	2.32989e+06	436801	0.00661111	0.00548697	0.00648521	0.00619443	0.000615907
SHIWSC3_PC0236	CAK7260694.1	High	deoxyribonucleoside regulator (plasmid) [Shinella sp. WSC3-e]	46.844	41	8	20	8	311	34.3	6.43	34.21	1.71021e+06	2.60372e+06	2.71028e+06	2.3414e+06	448436	0.00591659	0.00665667	0.00599377	0.00618901	0.000406839
SHIWSC3_1003	CAK7255705.1	High	Protein YjdM [Shinella sp. WSC3-e]	36.743	37	4	14	4	98	10.8	5.29	37.75	1.98997e+06	2.10408e+06	2.84868e+06	2.31424e+06	380765	0.00688444	0.00537929	0.00629984	0.00618785	0.000758798
SHIWSC3_1524	CAK7256226.1	High	Anhydro-N-acetylmuramic acid kinase [Shinella sp. WSC3-e]	30.333	27	6	15	6	377	39.5	5.29	32.3	1.71001e+06	2.29354e+06	3.0618e+06	2.35512e+06	553578	0.00591591	0.00586368	0.00677114	0.00618358	0.000509516
SHIWSC3_PB0289	CAK7260382.1	High	5-keto-D-gluconate 5-reductase (plasmid) [Shinella sp. WSC3-e]	38.609	32	5	12	5	251	26	7.5	39.42	1.74055e+06	2.19263e+06	3.10966e+06	2.34761e+06	569578	0.00602156	0.0056057	0.00687699	0.00616808	0.000648191
SHIWSC3_1504	CAK7256206.1	High	ATP synthase mitochondrial F1 complex assembly factor 2 [Shinella sp. WSC3-e]	37.65	38	6	16	6	261	28.9	5.25	28.19	1.70671e+06	2.52386e+06	2.75746e+06	2.32934e+06	450480	0.00590448	0.00645251	0.00609812	0.0061517	0.000277915
SHIWSC3_3765	CAK7258465.1	High	GTPase ObgE [Shinella sp. WSC3-e]	36.489	33	7	16	7	336	35.7	6.02	36.42	1.76638e+06	2.52315e+06	2.66262e+06	2.31738e+06	393757	0.00611091	0.0064507	0.00588837	0.00614999	0.000283193
SHIWSC3_1697	CAK7256399.1	High	serralysin [Shinella sp. WSC3-e]	42.274	29	9	20	9	451	48.3	5.16	29.33	1.70734e+06	2.51957e+06	2.75508e+06	2.32733e+06	448819	0.00590667	0.00644153	0.00609285	0.00614702	0.000271517
SHIWSC3_3451	CAK7258151.1	High	Cyclohexadienyl dehydrogenase [Shinella sp. WSC3-e]	66.02	45	11	25	11	309	33.5	6.47	57.57	1.29705e+06	2.7781e+06	3.08664e+06	2.38726e+06	781121	0.00448722	0.00710251	0.00682608	0.0061386	0.0014368
SHIWSC3_4226	CAK7258925.1	High	CBS domain protein [Shinella sp. WSC3-e]	41.483	31	10	22	10	383	42.4	4.89	32.98	1.58613e+06	2.69833e+06	2.71544e+06	2.3333e+06	528376	0.00548733	0.00689856	0.00600518	0.00613036	0.000713896
SHIWSC3_PB0037	CAK7260130.1	High	L-ectoine synthase (plasmid) [Shinella sp. WSC3-e]	14.353	26	3	8	3	126	13.8	5.85	22.2	2.03407e+06	1.96877e+06	2.84123e+06	2.28136e+06	396787	0.00703702	0.00503337	0.00628338	0.00611792	0.00101202
SHIWSC3_1712	CAK7256414.1	High	DNA-binding transcriptional dual regulator NtrC [Shinella sp. WSC3-e]	62.915	24	9	24	9	484	53.8	6.14	60.26	1.80707e+06	2.32272e+06	2.78191e+06	2.3039e+06	398201	0.00625169	0.00593826	0.00615219	0.00611405	0.000160156
SHIWSC3_PA0506	CAK7259864.1	High	peptide/nickel transport system substrate-binding protein (plasmid) [Shinella sp. WSC3-e]	39.496	23	8	20	8	527	56.8	6.28	33.44	1.80215e+06	2.27025e+06	2.84063e+06	2.30435e+06	424644	0.00623466	0.00580413	0.00628205	0.00610695	0.000263313
SHIWSC3_0972	CAK7255674.1	High	BirA family transcriptional regulator, biotin operon repressor / biotin---[acetyl-CoA-carboxylase] ligase [Shinella sp. WSC3-e]	41.407	36	8	19	8	255	27.3	5.53	46.28	1.53013e+06	2.39426e+06	3.08389e+06	2.33609e+06	635649	0.0052936	0.00612118	0.00682	0.00607826	0.000764101
SHIWSC3_1622	CAK7256324.1	High	Phosphoribosyl-AMP cyclohydrolase [Shinella sp. WSC3-e]	27.08	47	5	9	5	150	16.2	6.07	30.03	1.73912e+06	2.59313e+06	2.4993e+06	2.27718e+06	382392	0.0060166	0.00662959	0.0055272	0.0060578	0.000552352
SHIWSC3_3643	CAK7258343.1	High	1-deoxy-D-xylulose 5-phosphate reductoisomerase [Shinella sp. WSC3-e]	44.318	37	10	21	10	391	40.9	5.48	39.12	1.78602e+06	2.40341e+06	2.63974e+06	2.27639e+06	359917	0.00617885	0.00614456	0.00583776	0.00605372	0.000187813
SHIWSC3_1787	CAK7256489.1	High	OmpA/MotB domain-containing protein [Shinella sp. WSC3-e]	45.5	16	8	21	8	724	79.4	4.48	46.14	1.91978e+06	2.36262e+06	2.42733e+06	2.23657e+06	225560	0.00664161	0.00604028	0.00536802	0.00601664	0.000637127
SHIWSC3_4630	CAK7259329.1	High	Phasin [Shinella sp. WSC3-e]	48.98	55	9	22	9	149	16	6.2	35.78	849186	3.03052e+06	3.32087e+06	2.40019e+06	1.10311e+06	0.00293782	0.00774783	0.00734408	0.00600991	0.00266816
SHIWSC3_1130	CAK7255832.1	High	Long-chain-alcohol dehydrogenase 1 [Shinella sp. WSC3-e]	38.34	28	6	15	6	386	39.5	5.4	26.83	1.73698e+06	2.26843e+06	2.79991e+06	2.26844e+06	433937	0.00600921	0.00579946	0.00619198	0.00600022	0.000196412
SHIWSC3_4454	CAK7259153.1	High	Acyl-CoA dehydrogenase [Shinella sp. WSC3-e]	44.694	40	9	21	9	387	41.6	5.5	33.45	1.6541e+06	2.5272e+06	2.62264e+06	2.26798e+06	435824	0.00572247	0.00646105	0.00579995	0.00599449	0.000405905
SHIWSC3_PA0166	CAK7259524.1	High	iron complex transport system substrate-binding protein (plasmid) [Shinella sp. WSC3-e]	10.169	7	2	9	1	301	31.4	5.01	23.13	1.71272e+06	2.1148e+06	2.9471e+06	2.25821e+06	514035	0.00592528	0.0054067	0.0065175	0.00594982	0.000555805
SHIWSC3_PE0279	CAK7261516.1	High	UDP-N-acetyl-D-glucosamine 6-dehydrogenase (plasmid) [Shinella sp. WSC3-e]	42.389	30	9	16	9	447	48.1	5.91	18.23	1.76395e+06	2.04533e+06	2.89111e+06	2.23346e+06	479001	0.00610252	0.00522911	0.00639367	0.00590843	0.000606053
SHIWSC3_2905	CAK7257607.1	High	putative luciferase-like monooxygenase YhbW [Shinella sp. WSC3-e]	23.412	16	3	9	3	333	36	5.86	25.39	1.41744e+06	2.55244e+06	2.73156e+06	2.23381e+06	581878	0.00490373	0.00652558	0.00604083	0.00582338	0.000832507
SHIWSC3_PA0586	CAK7259944.1	High	conserved protein of unknown function (plasmid) [Shinella sp. WSC3-e]	15.002	25	3	7	3	166	18.2	6.68	20.68	1.47527e+06	2.71164e+06	2.44002e+06	2.20898e+06	530526	0.00510381	0.00693258	0.0053961	0.00581083	0.000982395
SHIWSC3_3647	CAK7258347.1	High	D-alanyl-D-alanine carboxypeptidase [Shinella sp. WSC3-e]	57.986	33	8	20	8	359	38.2	9.35	44.79	1.70216e+06	2.21297e+06	2.65225e+06	2.18913e+06	388239	0.00588874	0.00565768	0.00586544	0.00580395	0.000127212
SHIWSC3_PD0216	CAK7261052.1	High	ATP-dependent zinc metalloprotease FtsH (plasmid) [Shinella sp. WSC3-e]	33.731	20	7	17	7	610	66.5	5.59	36.44	1.73255e+06	2.33676e+06	2.46128e+06	2.17686e+06	318263	0.00599387	0.00597416	0.00544311	0.00580372	0.000312448
SHIWSC3_2074	CAK7256776.1	High	DNA repair protein RecN [Shinella sp. WSC3-e]	62.42	37	12	27	12	556	59.6	5.39	38	1.54155e+06	2.37113e+06	2.69445e+06	2.20238e+06	485559	0.00533311	0.00606205	0.00595876	0.00578464	0.000394432
SHIWSC3_PC0226	CAK7260684.1	High	deoxyribonucleoside regulator (plasmid) [Shinella sp. WSC3-e]	35.88	23	6	13	6	330	35.7	6.06	26.45	2.10581e+06	1.93554e+06	2.30617e+06	2.11584e+06	151476	0.00728521	0.00494841	0.00510009	0.00577791	0.00130756
SHIWSC3_3354	CAK7258056.1	High	putative ABC transporter periplasmic binding protein YphF [Shinella sp. WSC3-e]	32.249	32	6	13	6	326	34.2	5.14	20.14	1.6737e+06	2.37769e+06	2.4666e+06	2.17266e+06	354684	0.00579027	0.0060788	0.00545487	0.00577465	0.000312258
SHIWSC3_4057	CAK7258756.1	High	Fructose import binding protein FrcB [Shinella sp. WSC3-e]	29.711	27	6	11	6	341	34.9	4.83	31.06	1.77289e+06	2.22696e+06	2.48198e+06	2.16061e+06	293262	0.00613343	0.00569346	0.00548888	0.00577192	0.000329363
SHIWSC3_4346	CAK7259045.1	High	DUF2934 domain-containing protein [Shinella sp. WSC3-e]	18.103	63	5	11	5	119	13.9	5.25	19.23	1.75193e+06	1.8983e+06	2.88866e+06	2.17963e+06	504911	0.00606091	0.00485321	0.00638827	0.00576746	0.00080851
SHIWSC3_2458	CAK7257160.1	High	conserved protein of unknown function [Shinella sp. WSC3-e]	42.679	21	9	19	9	433	49.8	6.42	48.45	1.65377e+06	2.25607e+06	2.62403e+06	2.17796e+06	399936	0.00572134	0.00576787	0.00580302	0.00576408	4.09694e-05
SHIWSC3_PD0213	CAK7261049.1	High	HSP20 family protein (plasmid) [Shinella sp. WSC3-e]	16.333	40	3	7	3	132	14.4	4.51	19.93	1.75879e+06	1.82253e+06	2.94139e+06	2.17424e+06	543083	0.00608467	0.00465948	0.00650487	0.00574967	0.00096723
SHIWSC3_2102	CAK7256804.1	High	N-acetylmuramoyl-L-alanine amidase [Shinella sp. WSC3-e]	28.36	20	4	10	4	254	27.3	5.9	35.57	1.4419e+06	2.35708e+06	2.81237e+06	2.20378e+06	569898	0.00498834	0.00602612	0.00621955	0.00574467	0.000662101
SHIWSC3_3850	CAK7258550.1	High	N-acetylmuramate alpha-1-phosphate uridylyltransferase [Shinella sp. WSC3-e]	33.304	30	6	13	6	244	26.2	5.07	37.98	1.62044e+06	2.36442e+06	2.48972e+06	2.15819e+06	383676	0.00560601	0.00604487	0.00550601	0.00571896	0.00028664
SHIWSC3_3863	CAK7258563.1	High	pantothenate kinase [Shinella sp. WSC3-e]	45.153	35	8	14	8	331	38.1	8.25	35.38	1.4475e+06	2.52285e+06	2.55709e+06	2.17581e+06	515183	0.00500774	0.00644993	0.00565499	0.00570422	0.000722356
SHIWSC3_PA0015	CAK7259373.1	High	D-threitol dehydrogenase (plasmid) [Shinella sp. WSC3-e]	51.419	44	7	17	7	257	26.1	5.71	50.07	1.51291e+06	2.39534e+06	2.56634e+06	2.1582e+06	461598	0.00523402	0.00612394	0.00567546	0.00567781	0.000444965
SHIWSC3_PF0352	CAK7261893.1	High	TRAP transporter small permease protein (plasmid) [Shinella sp. WSC3-e]	6.575	6	1	5	1	170	18.4	8.05	11.34	1.71921e+06	2.22989e+06	2.42771e+06	2.1256e+06	298495	0.00594773	0.00570095	0.00536886	0.00567251	0.00029048
SHIWSC3_2470	CAK7257172.1	High	Nodulation protein NolR [Shinella sp. WSC3-e]	25.988	41	3	11	3	112	12.1	9.09	24.01	1.34635e+06	2.8066e+06	2.34407e+06	2.16567e+06	609347	0.00465778	0.00717536	0.00518389	0.00567234	0.00132797
SHIWSC3_2722	CAK7257424.1	High	glyoxalase family protein [Shinella sp. WSC3-e]	58.375	34	10	14	10	518	55.4	5.21	30.55	1.51104e+06	2.33124e+06	2.55908e+06	2.13379e+06	450065	0.00522756	0.00596005	0.0056594	0.00561567	0.000368197
SHIWSC3_2340	CAK7257042.1	High	Glutamyl-tRNA amidotransferase [Shinella sp. WSC3-e]	24.918	21	4	8	4	174	19.6	9.32	19.43	1.34725e+06	2.57139e+06	2.52849e+06	2.14904e+06	567223	0.00466091	0.00657403	0.00559173	0.00560889	0.000956674
SHIWSC3_PA0594	CAK7259952.1	High	Homogentisate 1,2-dioxygenase (plasmid) [Shinella sp. WSC3-e]	38.088	24	7	16	7	443	49.9	5.67	31.88	1.97779e+06	1.92241e+06	2.27748e+06	2.05923e+06	155977	0.00684229	0.00491484	0.00503664	0.00559792	0.00107938
SHIWSC3_3741	CAK7258441.1	High	Precorrin-6A synthase [deacetylating] [Shinella sp. WSC3-e]	32.079	27	7	16	7	259	28.4	5.15	39.46	1.72503e+06	2.03938e+06	2.52409e+06	2.09617e+06	328676	0.00596786	0.00521389	0.005582	0.00558792	0.000377019
SHIWSC3_PA0435	CAK7259793.1	High	ribose transport system substrate-binding protein (plasmid) [Shinella sp. WSC3-e]	31.195	41	8	15	8	310	32.5	4.91	21.72	1860249	1.94558e+06	2.37054e+06	2.05879e+06	223174	0.00643566	0.00497409	0.00524243	0.00555073	0.000778033
SHIWSC3_3047	CAK7257749.1	High	putative circularly permuted ATP-grasp superfamily protein [Shinella sp. WSC3-e]	68.942	21	11	30	11	798	88.1	6.39	63.24	1.41513e+06	2.36648e+06	2.57475e+06	2.11878e+06	504773	0.00489573	0.00605014	0.00569404	0.00554664	0.000591154
SHIWSC3_3909	CAK7258608.1	High	pyridoxine 4-dehydrogenase [Shinella sp. WSC3-e]	52.887	28	6	24	6	332	35.4	6.06	41.92	1.53511e+06	2.47928e+06	2.25394e+06	2.08944e+06	402620	0.00531084	0.00633853	0.00498457	0.00554464	0.000706615
SHIWSC3_1744	CAK7256446.1	High	2Fe-2S ferredoxin [Shinella sp. WSC3-e]	8.949	14	1	3	1	106	11.4	4.56	14.34	1579827	2.00802e+06	2.71848e+06	2.10211e+06	469591	0.00546552	0.0051337	0.00601191	0.00553704	0.00044345
SHIWSC3_4377	CAK7259076.1	High	Isochorismate pyruvate lyase [Shinella sp. WSC3-e]	9.794	27	3	6	3	99	10.9	5.1	11.29	1.59497e+06	2.31417e+06	2.34073e+06	2.08329e+06	345464	0.00551792	0.00591641	0.00517651	0.00553695	0.000370318
SHIWSC3_PC0232	CAK7260690.1	High	ribose transport system substrate-binding protein (plasmid) [Shinella sp. WSC3-e]	50.583	31	8	25	8	389	42	5.15	57.23	1.72036e+06	2.58173e+06	1.83277e+06	2.04496e+06	382321	0.00595171	0.00660046	0.00405317	0.00553511	0.00132376
SHIWSC3_1020	CAK7255722.1	High	3-dehydroquinate dehydratase [Shinella sp. WSC3-e]	24.664	33	3	12	3	145	15.3	6.51	39.56	1.51505e+06	2.27111e+06	2.5037e+06	2.09662e+06	422052	0.00524143	0.00580632	0.00553693	0.00552823	0.000282545
SHIWSC3_PA0413	CAK7259771.1	High	Uncharacterized short-chain type dehydrogenase/reductase y4eL (plasmid) [Shinella sp. WSC3-e]	39.064	38	8	15	8	249	26.2	6.8	32.24	1.56477e+06	2.20708e+06	2.4962e+06	2.08935e+06	389261	0.00541343	0.00564262	0.00552034	0.00552546	0.000114684
SHIWSC3_PD0252	CAK7261088.1	High	PhnB protein (plasmid) [Shinella sp. WSC3-e]	13.671	43	4	7	4	127	13.7	5.06	17.71	1.69804e+06	1.98098e+06	2.52883e+06	2.06928e+06	344870	0.00587448	0.00506457	0.00559249	0.00551051	0.000411132
SHIWSC3_PD0322	CAK7261158.1	High	DUF551 domain-containing protein (plasmid) [Shinella sp. WSC3-e]	10.322	30	2	6	2	101	11.1	4.56	10.72	1.76386e+06	1.81649e+06	2.59763e+06	2.05933e+06	381246	0.0061022	0.00464404	0.00574465	0.00549696	0.000759982
SHIWSC3_1556	CAK7256258.1	High	Phosphoribosylformylglycinamidine synthase subunit PurQ [Shinella sp. WSC3-e]	37.11	36	5	15	5	223	23.6	5.86	33.63	1.47411e+06	2.21656e+06	2.54926e+06	2.07998e+06	449430	0.00509978	0.00566687	0.00563768	0.00546811	0.000319317
SHIWSC3_PF0341	CAK7261882.1	High	TetR/AcrR family transcriptional regulator, regulator of autoinduction and epiphytic fitness (plasmid) [Shinella sp. WSC3-e]	29.06	32	7	14	7	240	25.9	8.62	36.47	1.3466e+06	2.50502e+06	2.40127e+06	2.08429e+06	523348	0.00465865	0.00640434	0.00531039	0.00545779	0.000882133
SHIWSC3_PD0321	CAK7261157.1	High	Deaminase (plasmid) [Shinella sp. WSC3-e]	15.693	19	3	9	3	176	19.9	5.39	12.82	1.63707e+06	1.76878e+06	2.78773e+06	2.06453e+06	514202	0.00566357	0.00452206	0.00616506	0.00545023	0.00084202
SHIWSC3_PC0086	CAK7260544.1	High	putative spermidine/putrescine transport system substrate-binding protein (plasmid) [Shinella sp. WSC3-e]	31.056	23	6	12	6	360	39.6	5.2	22.68	1.56922e+06	1.93319e+06	2.70193e+06	2.06812e+06	472167	0.00542882	0.00494241	0.00597531	0.00544885	0.00051674
SHIWSC3_3911	CAK7258610.1	High	Acetyltransferase (GNAT) family protein [Shinella sp. WSC3-e]	24.377	17	3	12	3	147	16.9	5.82	24.04	1.66105e+06	1.88947e+06	2.57424e+06	2.04159e+06	388013	0.00574653	0.00483063	0.00569292	0.00542336	0.000514021
SHIWSC3_4104	CAK7258803.1	High	3-oxoadipate enol-lactonase [Shinella sp. WSC3-e]	24.487	27	5	11	5	270	29.2	5.77	24.38	1.67652e+06	2.06272e+06	2.34432e+06	2.02785e+06	273740	0.00580003	0.00527355	0.00518444	0.00541934	0.000332684
SHIWSC3_2012	CAK7256714.1	High	Stringent starvation protein B [Shinella sp. WSC3-e]	9.707	23	2	6	2	172	19.2	5.02	11.07	1.23927e+06	2.84201e+06	2.11944e+06	2.0669e+06	655370	0.00428733	0.00726589	0.00468713	0.00541345	0.00161667
SHIWSC3_3500	CAK7258200.1	High	NADH dehydrogenase [ubiquinone] 1 alpha subcomplex assembly factor 5 [Shinella sp. WSC3-e]	26.757	23	5	11	5	289	31.2	7.59	26.19	1.79285e+06	1.73366e+06	2.49662e+06	2.00771e+06	346558	0.00620249	0.00443227	0.00552127	0.00538534	0.000892905
SHIWSC3_2880	CAK7257582.1	High	RNA polymerase sigma factor RpoH [Shinella sp. WSC3-e]	29.727	32	7	18	7	301	34.5	6.61	18.22	1.41996e+06	2.52472e+06	2.1338e+06	2.02616e+06	457395	0.00491244	0.00645471	0.00471888	0.00536201	0.000951242
SHIWSC3_2230	CAK7256932.1	High	putative ABC transporter peptide-binding protein BMEII0859 [Shinella sp. WSC3-e]	37.795	21	8	17	8	528	56.9	5.16	36.63	1.46558e+06	2.11647e+06	2.48702e+06	2.02302e+06	422203	0.00507029	0.00541097	0.00550004	0.0053271	0.00022682
SHIWSC3_PC0128	CAK7260586.1	High	putative 2-ketoarginine decarboxylase AruI (plasmid) [Shinella sp. WSC3-e]	41.308	21	8	19	8	534	56.5	5.57	42.18	1.62901e+06	2.04145e+06	2.31735e+06	1.99594e+06	282851	0.00563568	0.00521918	0.00512482	0.00532656	0.000271834
SHIWSC3_1319	CAK7256021.1	High	misacylated tRNA(Ala) deacylase [Shinella sp. WSC3-e]	17.834	26	3	8	3	245	26.5	5.47	21.69	1.41757e+06	2.33795e+06	2.30294e+06	2.01949e+06	425861	0.00490418	0.00597722	0.00509294	0.00532478	0.00057286
SHIWSC3_PA0659	CAK7260017.1	High	beta-mannosidase (plasmid) [Shinella sp. WSC3-e]	58.813	25	11	23	11	815	87.9	6.28	48.58	1.53356e+06	2.08471e+06	2.41194e+06	2.01007e+06	362459	0.00530547	0.00532977	0.005334	0.00532308	1.53937e-05
SHIWSC3_PF0300	CAK7261841.1	High	Nucleotidyl transferase AbiEii/AbiGii toxin family protein (plasmid) [Shinella sp. WSC3-e]	26.78	27	5	10	5	337	37.1	5.27	27.24	1.44778e+06	2.48339e+06	2.05578e+06	1.99565e+06	424919	0.00500869	0.00634904	0.00454635	0.00530136	0.000936304
SHIWSC3_3604	CAK7258304.1	High	ATP-binding protein Uup [Shinella sp. WSC3-e]	30.568	12	6	10	6	608	67.3	5.9	22.13	1.47263e+06	2.21409e+06	2.28177e+06	1.98949e+06	366522	0.00509466	0.00566054	0.00504612	0.00526711	0.000341586
SHIWSC3_3591	CAK7258291.1	High	Ubiquinone hydroxylase UbiL [Shinella sp. WSC3-e]	38.028	29	9	16	9	411	44.4	6.55	29.16	1.39118e+06	2.22815e+06	2.35794e+06	1.99243e+06	428432	0.00481289	0.0056965	0.00521458	0.00524132	0.000442409
SHIWSC3_2148	CAK7256850.1	High	Spermidine/putrescine transport system substrate-binding protein [Shinella sp. WSC3-e]	16.852	10	3	9	3	387	42	5.12	23.92	1.52741e+06	1.7002e+06	2.71985e+06	1.98249e+06	526145	0.0052842	0.00434674	0.00601494	0.00521529	0.000836233
SHIWSC3_PC0034	CAK7260492.1	High	multiple sugar transport system substrate-binding protein (plasmid) [Shinella sp. WSC3-e]	35.662	22	7	17	7	444	48.7	5.03	41.3	1.41619e+06	2.17736e+06	2.3292e+06	1.97425e+06	399446	0.00489942	0.00556664	0.00515102	0.00520569	0.000336954
SHIWSC3_PJ0032	CAK7262402.1	High	Chromosome partitioning protein (plasmid) [Shinella sp. WSC3-e]	48.244	54	8	23	8	223	23.9	5.78	38.83	1.37166e+06	2.15346e+06	2.40652e+06	1.97721e+06	440475	0.00474537	0.00550553	0.005322	0.00519097	0.000396661
SHIWSC3_2053	CAK7256755.1	High	N-acetylglucosamine-6-phosphate deacetylase [Shinella sp. WSC3-e]	30.528	25	6	16	6	386	40.1	5.5	27.4	1.47091e+06	2.07331e+06	2.34309e+06	1.96244e+06	364597	0.00508871	0.00530063	0.00518174	0.00519036	0.000106224
SHIWSC3_0794	CAK7255496.1	High	YicC family protein [Shinella sp. WSC3-e]	37.776	29	8	16	8	295	31.7	5.38	34.38	1.3832e+06	2.19618e+06	2.32545e+06	1.96827e+06	417064	0.00478526	0.00561475	0.00514271	0.00518091	0.00041606
SHIWSC3_2008	CAK7256710.1	High	modulator of FtsH protease HflK [Shinella sp. WSC3-e]	18.187	12	3	10	3	373	40.6	5.02	6.2	1.47959e+06	1.8772e+06	2.54269e+06	1.9665e+06	438578	0.00511875	0.00479926	0.00562315	0.00518039	0.000415388
SHIWSC3_1422	CAK7256124.1	High	3-hydroxy-acyl-[acyl-carrier-protein] dehydratase [Shinella sp. WSC3-e]	19.67	24	3	8	3	155	17.1	6.68	16.67	1.30082e+06	2.29529e+06	2.3242e+06	1.97344e+06	475761	0.00450026	0.00586816	0.00513995	0.00516946	0.000684424
SHIWSC3_4169	CAK7258868.1	High	Deoxyuridine 5'-triphosphate nucleotidohydrolase [Shinella sp. WSC3-e]	48.848	71	6	19	6	157	16.4	5.5	46.38	1.55254e+06	1.75192e+06	2.49714e+06	1.93387e+06	406527	0.00537111	0.00447897	0.00552241	0.00512416	0.000563855
SHIWSC3_PC0276	CAK7260734.1	High	Pyruvate dehydrogenase E1 component (plasmid) [Shinella sp. WSC3-e]	44.244	22	10	24	10	791	86.3	6.32	36.41	1.47323e+06	2.00818e+06	2.32324e+06	1.93488e+06	350864	0.00509674	0.00513413	0.00513783	0.0051229	2.27309e-05
SHIWSC3_2394	CAK7257096.1	High	Purine nucleoside phosphorylase PA4543 [Shinella sp. WSC3-e]	42.705	38	8	18	8	263	28.6	6.32	47.14	1.60222e+06	1.96229e+06	2.14483e+06	1.90311e+06	225440	0.00554298	0.00501679	0.00474329	0.00510102	0.000406446
SHIWSC3_2088	CAK7256790.1	High	UDP-N-acetylglucosamine--N-acetylmuramyl-(pentapeptide) pyrophosphoryl-undecaprenol N-acetylglucosamine transferase [Shinella sp. WSC3-e]	39.495	28	7	17	7	378	39.2	9.98	40.36	1.48431e+06	1928226	2.33514e+06	1.91589e+06	347460	0.00513507	0.00492971	0.00516415	0.00507631	0.00012779
SHIWSC3_PG0061	CAK7261988.1	High	Glycosyltransferase family 1 protein (plasmid) [Shinella sp. WSC3-e]	38.435	16	5	19	5	413	46.4	6.54	49.29	1.67912e+06	1.80333e+06	2.17459e+06	1.88568e+06	210490	0.00580902	0.0046104	0.00480909	0.00507617	0.000642392
SHIWSC3_1920	CAK7256622.1	High	DUF3060 domain-containing protein [Shinella sp. WSC3-e]	17.7	73	3	6	3	84	8.5	4.34	9.99	1.36818e+06	2.30163e+06	2.07604e+06	1.91528e+06	397672	0.00473331	0.00588435	0.00459114	0.0050696	0.000709166
SHIWSC3_0826	CAK7255528.1	High	pteridine reductase [Shinella sp. WSC3-e]	30.164	32	6	16	6	254	27.1	6.4	22.56	1.42801e+06	2.05589e+06	2.26329e+06	1.91573e+06	355112	0.00494029	0.00525608	0.00500524	0.0050672	0.000166767
SHIWSC3_PA0111	CAK7259469.1	High	simple sugar transport system substrate-binding protein (plasmid) [Shinella sp. WSC3-e]	26.542	26	5	12	5	325	34.5	4.94	24.56	1.56709e+06	1.55055e+06	2.60687e+06	1.90817e+06	494100	0.00542146	0.00396414	0.00576507	0.00505022	0.000956139
SHIWSC3_PG0056	CAK7261983.1	High	putative Class I SAM-dependent methyltransferase (plasmid) [Shinella sp. WSC3-e]	31.986	13	8	18	8	772	87.7	6.24	37.6	1.47129e+06	1.91887e+06	2.31934e+06	1.90317e+06	346392	0.00509004	0.00490578	0.00512921	0.00504168	0.00011931
SHIWSC3_0802	CAK7255504.1	High	putative cytosol aminopeptidase [Shinella sp. WSC3-e]	44.027	28	9	22	9	496	52	7.24	43.8	1.3774e+06	1.86893e+06	2.48643e+06	1.91092e+06	453731	0.0047652	0.0047781	0.00549872	0.00501401	0.000419821
SHIWSC3_2890	CAK7257592.1	High	ATP-dependent zinc metalloprotease FtsH [Shinella sp. WSC3-e]	32.57	11	5	12	5	640	69.8	6.51	35.19	1.50881e+06	1.90286e+06	2.23099e+06	1.88089e+06	295235	0.00521984	0.00486485	0.00493381	0.00500617	0.000188234
SHIWSC3_4088	CAK7258787.1	High	Exodeoxyribonuclease 7 large subunit [Shinella sp. WSC3-e]	46.341	22	9	23	9	528	57	10.33	42.62	1.47869e+06	2.01462e+06	2.12865e+06	1.87399e+06	283364	0.00511564	0.00515059	0.00470749	0.00499124	0.000246357
SHIWSC3_3527	CAK7258227.1	High	putative oxidoreductase YgfF [Shinella sp. WSC3-e]	36.033	31	4	9	4	250	25.4	5.95	32.51	1.27981e+06	2.26836e+06	2.13521e+06	1.89446e+06	438009	0.00442761	0.0057993	0.00472201	0.00498297	0.000722124
SHIWSC3_3170	CAK7257872.1	High	putative cofD-like protein [Shinella sp. WSC3-e]	30.711	31	9	18	9	380	40.7	6.4	23.61	1.31809e+06	1.95568e+06	2.42285e+06	1.89887e+06	452804	0.00456001	0.00499991	0.00535812	0.00497268	0.000399753
SHIWSC3_1912	CAK7256614.1	High	Drug:proton antiporter [Shinella sp. WSC3-e]	38.937	17	9	15	9	690	74.9	5.9	25.24	1.36808e+06	2.10013e+06	2.17139e+06	1.87987e+06	363056	0.00473296	0.0053692	0.00480202	0.00496806	0.000349109
SHIWSC3_PA0720	CAK7260078.1	High	RPnTP hydrolase (plasmid) [Shinella sp. WSC3-e]	25.37	16	5	13	5	379	41.4	5.41	33.88	1.38688e+06	1.80718e+06	2.45034e+06	1.88147e+06	437323	0.004798	0.00462025	0.00541891	0.00494572	0.000419326
SHIWSC3_1910	CAK7256612.1	High	Methyltetrahydrofolate--corrinoid methyltransferase [Shinella sp. WSC3-e]	34.913	28	5	16	5	321	33.7	6.42	22.04	1.22504e+06	2.27974e+06	2.15301e+06	1.88593e+06	470176	0.00423811	0.0058284	0.00476137	0.00494263	0.00081049
SHIWSC3_PH0094	CAK7262171.1	High	putative quinone oxidoreductase 1 (plasmid) [Shinella sp. WSC3-e]	44.524	38	6	22	6	328	34.2	7.01	30.66	1.37795e+06	1.97247e+06	2.26483e+06	1.87175e+06	369007	0.0047671	0.00504283	0.00500865	0.00493953	0.000150304
SHIWSC3_PA0662	CAK7260020.1	High	Acyl-CoA dehydrogenase (plasmid) [Shinella sp. WSC3-e]	27.416	14	5	13	5	390	41.3	6.79	34.02	1.32126e+06	1.93495e+06	2.35423e+06	1.87015e+06	424187	0.00457101	0.00494691	0.00520636	0.00490809	0.000319448
SHIWSC3_2434	CAK7257136.1	High	DUF1285 domain-containing protein [Shinella sp. WSC3-e]	38.004	37	5	17	5	205	22	4.89	32.33	1.33156e+06	2.14732e+06	2.08286e+06	1.85391e+06	370297	0.00460661	0.00548985	0.00460623	0.0049009	0.000510045
SHIWSC3_2391	CAK7257093.1	High	BMFP domain-containing protein YqiC [Shinella sp. WSC3-e]	8.795	35	3	6	3	85	9.4	5.25	5.94	1.48664e+06	1.60093e+06	2.46462e+06	1.85073e+06	436588	0.00514313	0.00409295	0.0054505	0.00489552	0.000711842
SHIWSC3_0821	CAK7255523.1	High	molybdopterin synthase catalytic subunit [Shinella sp. WSC3-e]	35.641	48	5	15	5	155	16.7	6.1	43.86	1.39558e+06	1.98279e+06	2.15995e+06	1.84611e+06	326679	0.0048281	0.00506921	0.00477672	0.00489134	0.000156164
SHIWSC3_PA0240	CAK7259598.1	High	thiamine kinase (plasmid) [Shinella sp. WSC3-e]	22.776	23	5	10	5	301	33	5	21.21	1.33625e+06	1.89126e+06	2.34534e+06	1.85762e+06	412647	0.00462285	0.00483519	0.00518671	0.00488158	0.00028478
SHIWSC3_2946	CAK7257648.1	High	Alkaline phosphatase [Shinella sp. WSC3-e]	23.224	46	5	10	5	101	11.8	5.55	19.82	1.49639e+06	1.71623e+06	2.29441e+06	1.83568e+06	336564	0.00517685	0.00438771	0.00507408	0.00487955	0.000429033
SHIWSC3_PF0020	CAK7261561.1	High	AAA family ATPase (plasmid) [Shinella sp. WSC3-e]	36.239	27	6	12	6	325	36	7.61	29.77	1.26206e+06	1.98059e+06	2349101	1.86392e+06	451387	0.00436618	0.00506357	0.00519502	0.00487492	0.000445464
SHIWSC3_4469	CAK7259168.1	High	DNA polymerase III subunit gamma/tau [Shinella sp. WSC3-e]	68.811	37	14	27	14	630	67.7	5.47	52.57	1.31139e+06	2.08235e+06	2.15069e+06	1.84815e+06	380564	0.00453686	0.00532374	0.00475624	0.00487228	0.000406073
SHIWSC3_PF0148	CAK7261689.1	High	putative replication protein A (plasmid) [Shinella sp. WSC3-e]	46.35	23	9	15	9	404	44.9	5.66	33.84	1.32406e+06	1.9171e+06	2.31462e+06	1.85193e+06	407013	0.00458067	0.00490126	0.00511877	0.0048669	0.000270692
SHIWSC3_1706	CAK7256408.1	High	ribosome rescue factor HflX [Shinella sp. WSC3-e]	32.163	33	9	16	9	440	48.6	6.43	25.49	1.39199e+06	1.73514e+06	2.4048e+06	1.84398e+06	420576	0.00481569	0.00443607	0.00531819	0.00485665	0.000442485
SHIWSC3_0730	CAK7255432.1	High	MOSC domain-containing protein [Shinella sp. WSC3-e]	40.516	20	6	13	6	281	30.8	5.11	41.21	1.30899e+06	1.94229e+06	2.29376e+06	1.84835e+06	407481	0.00452856	0.00496566	0.00507264	0.00485562	0.000288252
SHIWSC3_1076	CAK7255778.1	High	Short-chain dehydrogenase/reductase [Shinella sp. WSC3-e]	31.504	32	6	14	6	247	26.3	5.47	31.97	1.40663e+06	1.84791e+06	2.23805e+06	1.83086e+06	339640	0.00486634	0.00472437	0.00494944	0.00484671	0.000113812
SHIWSC3_2893	CAK7257595.1	High	peptidoglycan-associated outer membrane lipoprotein Pal [Shinella sp. WSC3-e]	24.738	30	4	10	4	178	19	9.66	20.06	1.35116e+06	1.93464e+06	2.20001e+06	1.8286e+06	354560	0.00467443	0.0049461	0.00486531	0.00482861	0.0001395
SHIWSC3_2585	CAK7257287.1	High	tagatose-1,6-bisphosphate aldolase 1 subunit KbaZ [Shinella sp. WSC3-e]	5.209	11	2	3	2	422	44.6	5.19	0	1.42201e+06	1.99564e+06	2.01734e+06	1.81166e+06	275669	0.00491954	0.00510205	0.00446134	0.00482764	0.000330091
SHIWSC3_0711	CAK7255413.1	High	Holo-[acyl-carrier-protein] synthase [Shinella sp. WSC3-e]	20.698	35	4	9	4	136	14.8	9.57	21.51	1.51861e+06	1.92653e+06	1.92706e+06	1.79073e+06	192422	0.00525372	0.00492537	0.00426168	0.00481359	0.000505379
SHIWSC3_0921	CAK7255623.1	High	Cytochrome P450 [Shinella sp. WSC3-e]	39.468	19	7	12	7	422	48	6.19	35.03	1.14805e+06	2.39579e+06	1.92523e+06	1.82302e+06	514487	0.00397176	0.00612507	0.00425763	0.00478482	0.00116946
SHIWSC3_0182	CAK7254884.1	High	Iron-sulfur cluster carrier protein [Shinella sp. WSC3-e]	32.585	26	8	18	8	393	41.4	7.08	34.2	1.40629e+06	1.86248e+06	2.13292e+06	1.80056e+06	299860	0.00486515	0.00476162	0.00471694	0.00478124	7.60271e-05
SHIWSC3_PD0371	CAK7261207.1	High	peptide/nickel transport system substrate-binding protein (plasmid) [Shinella sp. WSC3-e]	15.839	11	4	8	4	532	57.3	4.87	8.52	1.53252e+06	1.69086e+06	2.12469e+06	1.78269e+06	250318	0.00530188	0.00432285	0.00469873	0.00477448	0.000493892
SHIWSC3_PA0255	CAK7259613.1	High	Isochorismatase (plasmid) [Shinella sp. WSC3-e]	43.786	44	7	25	7	216	23.9	5.34	47.57	1.38789e+06	1.96704e+06	2.0268e+06	1.79391e+06	288135	0.0048015	0.00502895	0.00448226	0.0047709	0.000274625
SHIWSC3_2195	CAK7256897.1	High	NAD(P)-dependent dehydrogenase (Short-subunit alcohol dehydrogenase family) [Shinella sp. WSC3-e]	40.733	40	6	15	6	258	26.7	7.25	31.13	1.26015e+06	1.91955e+06	2.27531e+06	1.81834e+06	420575	0.00435956	0.00490753	0.00503184	0.00476631	0.000357697
SHIWSC3_4317	CAK7259016.1	High	polar amino acid transport system substrate-binding protein [Shinella sp. WSC3-e]	2.731	4	1	1	1	273	29.7	8.16	0	1253247	2084574	2.07998e+06	1.80593e+06	390812	0.0043357	0.00532943	0.00459986	0.00475499	0.00051471
SHIWSC3_3077	CAK7257779.1	High	WD-40 repeat-containing protein [Shinella sp. WSC3-e]	41.631	36	8	14	8	329	34.4	7.25	37.5	1.41177e+06	1.98429e+06	1.94688e+06	1.78098e+06	261518	0.00488411	0.00507304	0.00430551	0.00475422	0.000399913
SHIWSC3_PB0026	CAK7260119.1	High	Amino acid adenylation domain-containing protein (plasmid) [Shinella sp. WSC3-e]	57.507	16	11	22	11	1181	127.5	5.48	40.08	1.34478e+06	1.96104e+06	2.07117e+06	1.79233e+06	319641	0.00465237	0.00501359	0.00458038	0.00474878	0.000232141
SHIWSC3_1995	CAK7256697.1	High	Nitrile hydratase subunit alpha [Shinella sp. WSC3-e]	36.954	32	5	12	5	209	23.1	5.58	39.86	1.36219e+06	1.71431e+06	2.31742e+06	1.79797e+06	394431	0.00471259	0.00438282	0.00512496	0.00474012	0.000371836
SHIWSC3_3489	CAK7258189.1	High	hyperosmotically inducible periplasmic protein [Shinella sp. WSC3-e]	24.301	47	3	10	3	87	9.3	5	27.67	1.44014e+06	1.54297e+06	2.39258e+06	1.7919e+06	426818	0.00498226	0.00394477	0.00529118	0.0047394	0.000705292
SHIWSC3_3808	CAK7258508.1	High	5-carboxymethylaminomethyluridine-tRNA synthase subunit MnmG [Shinella sp. WSC3-e]	22.295	17	8	14	8	629	68	6.65	12.22	1.41941e+06	1.77676e+06	2.11717e+06	1.77112e+06	284887	0.00491056	0.00454248	0.00468212	0.00471172	0.000185821
SHIWSC3_3798	CAK7258498.1	High	acetyl-CoA synthetase (AMP-forming) [Shinella sp. WSC3-e]	38	23	9	18	9	651	72.4	7.71	28.85	1.28085e+06	2.05313e+06	1.99805e+06	1.77735e+06	351795	0.00443119	0.00524905	0.00441868	0.00469964	0.000475842
SHIWSC3_PA0575	CAK7259933.1	High	protease I (plasmid) [Shinella sp. WSC3-e]	36.126	27	4	12	4	198	21.1	5.3	39.73	1.19395e+06	2.07118e+06	2.0991e+06	1.78807e+06	420265	0.00413054	0.00529518	0.00464214	0.00468929	0.000583747
SHIWSC3_3930	CAK7258629.1	High	Hexitol phosphatase A [Shinella sp. WSC3-e]	27.712	21	3	12	3	224	23.7	5.26	33.12	1.43494e+06	1.76367e+06	2.07092e+06	1.75651e+06	259687	0.00496428	0.004509	0.00457983	0.00468437	0.000244982
SHIWSC3_1550	CAK7256252.1	High	Alpha/beta hydrolase [Shinella sp. WSC3-e]	15.437	18	2	6	2	186	20.1	6.33	16.86	1.28455e+06	1.98624e+06	2038423	1.76974e+06	343741	0.00444399	0.00507803	0.00450796	0.00467666	0.000349066
SHIWSC3_2907	CAK7257609.1	High	conserved exported protein of unknown function [Shinella sp. WSC3-e]	11.151	26	3	10	3	164	17.3	7.01	13.4	1.55442e+06	1.39545e+06	2.29622e+06	1.7487e+06	392558	0.00537763	0.00356762	0.00507808	0.00467444	0.000970168
SHIWSC3_3565	CAK7258265.1	High	Diaminopimelate epimerase [Shinella sp. WSC3-e]	31.121	29	6	14	6	299	32	5.11	23.51	1.39355e+06	2.1131e+06	1.71698e+06	1.74121e+06	294255	0.0048211	0.00540237	0.0037971	0.00467352	0.000812745
SHIWSC3_0992	CAK7255694.1	High	DNA topoisomerase 1 [Shinella sp. WSC3-e]	53.801	22	13	28	13	882	96.4	8.85	35.02	1.38426e+06	2.05443e+06	1.79757e+06	1.74542e+06	276069	0.00478895	0.00525237	0.00397532	0.00467221	0.000646476
SHIWSC3_PE0173	CAK7261410.1	High	Propionyl-CoA carboxylase beta chain (plasmid) [Shinella sp. WSC3-e]	36.104	17	7	17	7	510	55.9	5.81	20.38	1.41037e+06	1.73338e+06	2.10501e+06	1.74959e+06	283816	0.00487929	0.00443157	0.00465522	0.00465536	0.00022386
SHIWSC3_2360	CAK7257062.1	High	GDP-L-fucose synthase [Shinella sp. WSC3-e]	31.349	26	6	14	6	316	34.6	6.54	35.17	1.09026e+06	1.783e+06	2.49944e+06	1.7909e+06	575323	0.00377183	0.00455842	0.0055275	0.00461925	0.000879414
SHIWSC3_4459	CAK7259158.1	High	methylglutaconyl-CoA hydratase [Shinella sp. WSC3-e]	34.28	33	6	16	6	266	28.2	6.38	27.47	1.32646e+06	1.82019e+06	2.05533e+06	1.73399e+06	303740	0.00458896	0.0046535	0.00454535	0.00459594	5.44075e-05
SHIWSC3_PB0079	CAK7260172.1	High	ABC transporter substrate-binding protein (plasmid) [Shinella sp. WSC3-e]	39.988	32	9	21	9	425	45.2	4.89	23.51	1.29454e+06	1.80367e+06	2.118e+06	1.73874e+06	339297	0.00447856	0.00461128	0.00468395	0.00459126	0.000104146
SHIWSC3_2351	CAK7257053.1	High	Threonine dehydrogenase-like Zn-dependent dehydrogenase [Shinella sp. WSC3-e]	37.052	26	6	13	6	343	36	6.79	32.98	1.41437e+06	1.63242e+06	2.11772e+06	1.7215e+06	293968	0.00489312	0.00417344	0.00468332	0.00458329	0.000370121
SHIWSC3_PB0022	CAK7260115.1	High	Amino acid adenylation domain-containing protein (plasmid) [Shinella sp. WSC3-e]	45.38	13	9	19	9	1100	118.9	6.15	44.61	1.23591e+06	1.88572e+06	2.0901e+06	1.73724e+06	364183	0.00427572	0.00482103	0.00462225	0.004573	0.000275968
SHIWSC3_0110	CAK7254812.1	High	Ribosomal RNA large subunit methyltransferase E [Shinella sp. WSC3-e]	24.408	28	4	8	4	243	26.4	9.41	12.16	1.41576e+06	1.72359e+06	1.93806e+06	1.69247e+06	214357	0.00489794	0.00440654	0.004286	0.00453016	0.000324156
SHIWSC3_3569	CAK7258269.1	High	chorismate mutase [Shinella sp. WSC3-e]	22.417	42	3	10	3	107	12.2	6.38	27.39	1.22814e+06	1.63025e+06	2.33813e+06	1.73217e+06	458848	0.00424883	0.00416789	0.00517076	0.00452916	0.000557114
SHIWSC3_4324	CAK7259023.1	High	two-component system, sensor histidine kinase PdtaS [Shinella sp. WSC3-e]	38.869	29	6	10	6	351	37.6	5.6	20.06	1.25863e+06	1.56941e+06	2.35159e+06	1.72655e+06	459823	0.00435433	0.00401237	0.00520053	0.00452241	0.000611653
SHIWSC3_2493	CAK7257195.1	High	YCII-related domain-containing protein [Shinella sp. WSC3-e]	10.474	44	3	5	3	124	13.5	4.51	8.14	1.25026e+06	1.66263e+06	2.22898e+06	1.71396e+06	401204	0.00432536	0.00425069	0.00492937	0.0045018	0.000372157
SHIWSC3_PG0126	CAK7262053.1	High	DUF5927 domain-containing protein (plasmid) [Shinella sp. WSC3-e]	6.157	6	2	2	2	573	63.8	9.29	2.23	1.41722e+06	1.31181e+06	2.36618e+06	1698403	474146	0.00490297	0.00335378	0.00523279	0.00449651	0.00100328
SHIWSC3_PA0224	CAK7259582.1	High	Allophanate hydrolase (plasmid) [Shinella sp. WSC3-e]	19.298	11	4	7	4	530	55.7	5.55	12.59	1.33849e+06	1.65151e+06	2.09646e+06	1.69549e+06	311000	0.00463059	0.00422226	0.00463631	0.00449639	0.000237415
SHIWSC3_2882	CAK7257584.1	High	Transmembrane protein [Shinella sp. WSC3-e]	49.319	26	10	20	10	750	78.7	4.34	31.49	1.26153e+06	1.70944e+06	2.09868e+06	1.68989e+06	342045	0.00436436	0.00437036	0.00464123	0.00445865	0.000158148
SHIWSC3_3800	CAK7258500.1	High	propionyl-CoA synthetase [Shinella sp. WSC3-e]	48.827	21	8	21	8	638	69	5.82	55.26	1.07237e+06	1.8479e+06	2.23176e+06	1.71734e+06	482237	0.00370995	0.00472434	0.00493553	0.00445661	0.000655188
SHIWSC3_1752	CAK7256454.1	High	L-Ala-D/L-Glu epimerase [Shinella sp. WSC3-e]	38.053	51	9	17	9	327	34.2	4.97	14.4	1.23864e+06	1.71029e+06	2.10944e+06	1.68612e+06	355911	0.00428517	0.00437254	0.00466501	0.0044409	0.000198933
SHIWSC3_4445	CAK7259144.1	High	protein of unknown function [Shinella sp. WSC3-e]	19.205	80	3	7	3	80	8.7	5.08	18.05	1.37274e+06	1.61227e+06	1.99003e+06	1.65834e+06	254104	0.00474909	0.00412193	0.00440093	0.00442398	0.000314216
SHIWSC3_3890	CAK7258589.1	High	Activator of Hsp90 ATPase-like protein [Shinella sp. WSC3-e]	19.6	14	2	7	2	265	29.1	4.83	14.27	1.03265e+06	2.15329e+06	1.89406e+06	1.69334e+06	479009	0.00357254	0.0055051	0.00418871	0.00442212	0.000987199
SHIWSC3_3845	CAK7258545.1	High	acetyl-CoA carboxyltransferase subunit beta [Shinella sp. WSC3-e]	19.819	21	4	8	4	300	33.2	8.22	15.37	1.20865e+06	1.87538e+06	1.90914e+06	1.66439e+06	322550	0.00418141	0.0047946	0.00422205	0.00439935	0.000342895
SHIWSC3_3398	CAK7258100.1	High	putative Thioredoxin domain-containing protein [Shinella sp. WSC3-e]	53.302	33	8	19	8	353	39.4	5.16	48.56	1.34645e+06	1.65299e+06	1.94391e+06	1.64778e+06	243939	0.00465815	0.00422604	0.00429895	0.00439438	0.000231321
SHIWSC3_4500	CAK7259199.1	High	DUF2934 domain-containing protein [Shinella sp. WSC3-e]	26.256	60	4	13	4	89	10.4	4.56	21.61	1.439e+06	1.51464e+06	1.95811e+06	1.63725e+06	228974	0.00497832	0.00387233	0.00433035	0.00439366	0.000555708
SHIWSC3_4150	CAK7258849.1	High	NADH dehydrogenase (ubiquinone) 1 alpha subcomplex subunit 9 [Shinella sp. WSC3-e]	27.034	13	3	10	3	326	35	9.82	27.42	1.32787e+06	1.75082e+06	1.85436e+06	1.64435e+06	227741	0.00459387	0.00447615	0.00410091	0.00439031	0.000257446
SHIWSC3_PC0138	CAK7260596.1	High	2-dehydro-3-deoxy-D-gluconate 5-dehydrogenase (plasmid) [Shinella sp. WSC3-e]	18.727	18	4	11	4	255	26.7	5.06	20.56	1.31808e+06	1.64975e+06	1.95421e+06	1.64068e+06	259777	0.00456001	0.00421776	0.00432173	0.0043665	0.000175459
SHIWSC3_1623	CAK7256325.1	High	NTE family protein [Shinella sp. WSC3-e]	14.484	16	4	5	4	320	34.6	6.96	8.71	1.33578e+06	1.54187e+06	2.03444e+06	1.63737e+06	293112	0.00462123	0.00394195	0.00449916	0.00435411	0.000362125
SHIWSC3_4276	CAK7258975.1	High	ADP-polyphosphate phosphotransferase 1 [Shinella sp. WSC3-e]	29.854	29	7	13	7	293	34.3	9.17	22.49	1.16411e+06	1.91712e+06	1.8675e+06	1.64958e+06	343873	0.00402732	0.00490132	0.00412996	0.00435287	0.000477735
SHIWSC3_4239	CAK7258938.1	High	10-formyltetrahydrofolate:L-methionyl-tRNA(fMet) N-formyltransferase [Shinella sp. WSC3-e]	24.866	23	5	12	5	314	32.9	6.44	31.97	1.28433e+06	1.61541e+06	2.02495e+06	1.64156e+06	302918	0.00444325	0.00412996	0.00447816	0.00435046	0.000191749
SHIWSC3_PE0291	CAK7261528.1	High	Glycosyl transferase-like sugar-binding protein (plasmid) [Shinella sp. WSC3-e]	34.514	32	6	14	6	320	34.6	5.77	30.84	1.3552e+06	1.54247e+06	1.96001e+06	1.61923e+06	252808	0.0046884	0.00394349	0.00433455	0.00432215	0.000372612
SHIWSC3_1810	CAK7256512.1	High	Acyl-CoA thioester hydrolase YciA [Shinella sp. WSC3-e]	15.04	31	3	7	3	130	13.9	6.09	20.56	1.18294e+06	1.84829e+06	1.87426e+06	1.63516e+06	319945	0.00409247	0.00472535	0.00414491	0.00432091	0.000351238
SHIWSC3_0249	CAK7254951.1	High	Acetoin utilization deacetylase AcuC-like enzyme [Shinella sp. WSC3-e]	36.039	25	5	11	5	308	33.5	5.67	30.97	1.06367e+06	1.66121e+06	2.27479e+06	1.66656e+06	494449	0.00367985	0.00424705	0.00503068	0.00431919	0.000678296
SHIWSC3_PA0185	CAK7259543.1	High	Caspase family p20 domain-containing protein (plasmid) [Shinella sp. WSC3-e]	54.526	20	12	27	12	698	75.8	5.39	39.02	1.14546e+06	1.87554e+06	1.87644e+06	1.63248e+06	344378	0.00396279	0.00479502	0.00414975	0.00430252	0.00043664
SHIWSC3_4171	CAK7258870.1	High	bifunctional hydroxymethylpyrimidine kinase/phosphomethylpyrimidine kinase [Shinella sp. WSC3-e]	26.884	32	6	11	6	269	27.2	6.52	16.81	1.22541e+06	1.72582e+06	1.92415e+06	1.62513e+06	294011	0.00423939	0.00441224	0.00425525	0.00430229	9.55442e-05
SHIWSC3_PA0631	CAK7259989.1	High	Guanidinopropionase (plasmid) [Shinella sp. WSC3-e]	22.433	14	4	7	4	350	37.5	5.53	24.42	1.18674e+06	1.64901e+06	2.06977e+06	1.63517e+06	360632	0.00410559	0.00421586	0.00457729	0.00429958	0.000246744
SHIWSC3_3275	CAK7257977.1	High	CRP/FNR family transcriptional regulator, nitrogen oxide reductase regulator [Shinella sp. WSC3-e]	23.142	32	6	9	6	231	25.8	7.74	17.22	1.30273e+06	1.80152e+06	1.68334e+06	1.59586e+06	212819	0.00450687	0.00460577	0.00372269	0.00427844	0.000483833
SHIWSC3_2521	CAK7257223.1	High	L-arabinonate dehydratase [Shinella sp. WSC3-e]	37.088	15	7	14	7	579	62.6	6.44	25	1.32202e+06	1.58299e+06	1.89084e+06	1.59862e+06	232484	0.00457362	0.00404708	0.00418159	0.00426743	0.000273567
SHIWSC3_4037	CAK7258736.1	High	PhnB-like domain-containing protein [Shinella sp. WSC3-e]	22.82	24	4	11	4	159	17.2	4.91	27.29	1.34857e+06	1.43066e+06	2.02202e+06	1.60042e+06	299996	0.00466548	0.00365763	0.00447169	0.00426493	0.00053479
SHIWSC3_PF0296	CAK7261837.1	High	Multi-ubiquitin domain-containing protein (plasmid) [Shinella sp. WSC3-e]	22.68	24	5	12	5	251	28	5.12	33.31	1.13761e+06	1.7111e+06	2.00186e+06	1.61686e+06	359065	0.00393565	0.0043746	0.0044271	0.00424578	0.000269863
SHIWSC3_3056	CAK7257758.1	High	Nodulation protein N [Shinella sp. WSC3-e]	26.463	29	4	9	4	161	18.1	5.36	20.25	1.06292e+06	1.96969e+06	1.71939e+06	1.584e+06	382365	0.00367726	0.00503572	0.00380242	0.0041718	0.000750792
SHIWSC3_PH0093	CAK7262170.1	High	mannonate dehydratase (plasmid) [Shinella sp. WSC3-e]	34.974	33	7	17	7	346	38.3	5.36	25	1.21503e+06	1.6705e+06	1.80333e+06	1.56295e+06	251927	0.00420347	0.00427082	0.00398805	0.00415411	0.000147702
SHIWSC3_4429	CAK7259128.1	High	conserved protein of unknown function [Shinella sp. WSC3-e]	16.748	32	2	7	2	98	10.8	7.09	11.82	1.05846e+06	1.79146e+06	1.90667e+06	1.58553e+06	375651	0.00366182	0.00458006	0.00421659	0.00415282	0.000462431
SHIWSC3_1696	CAK7256398.1	High	conserved exported protein of unknown function [Shinella sp. WSC3-e]	7.832	24	2	4	2	80	8.6	8.18	10.85	885002	2.24881e+06	1.61569e+06	1.58317e+06	557249	0.00306173	0.00574933	0.0035731	0.00412805	0.00142716
SHIWSC3_2461	CAK7257163.1	High	conserved protein of unknown function [Shinella sp. WSC3-e]	45.686	33	9	22	9	382	42.5	5.94	21	1.04701e+06	1.89618e+06	1.76764e+06	1.57027e+06	373710	0.00362219	0.00484778	0.00390912	0.00412636	0.000641028
SHIWSC3_1429	CAK7256131.1	High	Molybdopterin molybdenumtransferase [Shinella sp. WSC3-e]	23.021	28	6	12	6	407	42.8	6.39	21.25	1.17786e+06	1.74741e+06	1.68785e+06	1.53771e+06	255609	0.0040749	0.00446744	0.00373267	0.00409167	0.000367672
SHIWSC3_PF0284	CAK7261825.1	High	putative AbiEii toxin of type IV toxin-antitoxin system (plasmid) [Shinella sp. WSC3-e]	34.548	10	7	19	7	947	104.5	5.71	28.6	1.13988e+06	1.56291e+06	1.95246e+06	1.55175e+06	331829	0.00394349	0.00399573	0.00431786	0.00408569	0.000202749
SHIWSC3_2978	CAK7257680.1	High	Response regulator receiver protein CpdR [Shinella sp. WSC3-e]	15.452	39	4	10	4	120	13.4	5.03	23.55	1.13548e+06	1.60264e+06	1.90875e+06	1.54895e+06	317963	0.00392826	0.00409731	0.0042212	0.00408225	0.000147049
SHIWSC3_1584	CAK7256286.1	High	pseudouridine kinase [Shinella sp. WSC3-e]	37.688	34	6	12	6	315	31.8	5.52	14.24	1.24045e+06	1.50138e+06	1.84932e+06	1.53038e+06	249413	0.00429143	0.00383843	0.00408976	0.00407321	0.000226954
SHIWSC3_0839	CAK7255541.1	High	antitoxin MazE [Shinella sp. WSC3-e]	10.984	32	2	5	2	73	8.1	7.25	14.84	1.17123e+06	1.30159e+06	2.15961e+06	1.54414e+06	438442	0.00405195	0.00332765	0.00477596	0.00405185	0.000724156
SHIWSC3_2656	CAK7257358.1	High	ECF RNA polymerase sigma factor EcfG [Shinella sp. WSC3-e]	23.414	27	5	11	5	198	22.2	5.33	18.65	946717	1.85432e+06	1.87139e+06	1.55748e+06	431929	0.00327523	0.00474075	0.00413858	0.00405152	0.00073663
SHIWSC3_2414	CAK7257116.1	High	ubiquinol-cytochrome c reductase cytochrome c1 subunit [Shinella sp. WSC3-e]	26.852	16	4	8	4	292	31.9	5.45	16.35	1.21689e+06	1.70591e+06	1.61726e+06	1.51336e+06	212731	0.00420993	0.00436134	0.00357656	0.00404928	0.00041633
SHIWSC3_4182	CAK7258881.1	High	bifunctional 2-octaprenyl-6-methoxy-1,4-benzoquinol methylase and demethylmenaquinone methyltransferase [Shinella sp. WSC3-e]	22.582	22	4	11	4	258	28.6	6.25	21.29	1.13251e+06	1.47908e+06	2.00822e+06	1.53993e+06	360087	0.003918	0.00378141	0.00444116	0.00404686	0.000348242
SHIWSC3_1978	CAK7256680.1	High	DUF982 domain-containing protein [Shinella sp. WSC3-e]	17.983	30	2	5	2	126	13.9	4.79	18.47	1.21996e+06	1.62805e+06	1.68355e+06	1.51052e+06	206704	0.00422053	0.00416227	0.00372316	0.00403532	0.0002719
SHIWSC3_0134	CAK7254836.1	High	ErfK/YbiS/YhnG protein [Shinella sp. WSC3-e]	6.575	10	2	5	2	235	25.5	10.1	6.06	1.19367e+06	1.47452e+06	1.90203e+06	1.52341e+06	291246	0.00412958	0.00376976	0.00420633	0.00403523	0.000233079
SHIWSC3_4267	CAK7258966.1	High	Orotate phosphoribosyltransferase [Shinella sp. WSC3-e]	28.072	30	5	16	5	232	25.4	7.14	21.42	836783	2.27516e+06	1.53414e+06	1.54869e+06	587305	0.00289491	0.00581668	0.00339274	0.00403478	0.00156312
SHIWSC3_PA0660	CAK7260018.1	High	Serine--tRNA ligase (plasmid) [Shinella sp. WSC3-e]	20.111	21	5	5	5	322	36.3	5.38	6.88	1.16187e+06	1.65802e+06	1.73698e+06	1.51896e+06	254550	0.00401956	0.0042389	0.00384133	0.00403326	0.000199143
SHIWSC3_PE0067	CAK7261304.1	High	free methionine-(R)-sulfoxide reductase (plasmid) [Shinella sp. WSC3-e]	32.144	40	4	10	4	163	17	4.82	30	908720	2.02703e+06	1.67482e+06	1.53686e+06	466856	0.00314378	0.00518232	0.00370387	0.00400999	0.00105318
SHIWSC3_4533	CAK7259232.1	High	Uncharacterized oxidoreductase YuxG [Shinella sp. WSC3-e]	36.79	14	7	14	7	697	75.8	5.86	28.04	1.14712e+06	1.51512e+06	1.89145e+06	1.51789e+06	303879	0.00396853	0.00387355	0.00418293	0.00400834	0.000158484
SHIWSC3_1649	CAK7256351.1	High	GntR family transcriptional regulator, galactonate operon transcriptional repressor [Shinella sp. WSC3-e]	33.981	39	6	13	6	247	26.9	8.47	23.72	1.0376e+06	1.79315e+06	1.73839e+06	1.52304e+06	343990	0.00358963	0.00458436	0.00384443	0.00400614	0.000516705
SHIWSC3_4131	CAK7258830.1	High	Peptidase M14 [Shinella sp. WSC3-e]	24.915	20	5	10	5	352	37.9	5.8	29.68	1.05321e+06	1.68332e+06	1.82829e+06	1.52161e+06	336454	0.00364364	0.00430357	0.00404326	0.00399683	0.000332406
SHIWSC3_PC0104	CAK7260562.1	High	conserved protein of unknown function (plasmid) [Shinella sp. WSC3-e]	34.185	56	6	12	6	198	21.9	6.79	30.49	1.13799e+06	1.76761e+06	1.59339e+06	1.49966e+06	265448	0.00393694	0.00451907	0.00352377	0.00399326	0.000500031
SHIWSC3_1708	CAK7256410.1	High	D-alanine transaminase [Shinella sp. WSC3-e]	36.573	33	7	14	7	287	31.1	9.54	32.13	1.18476e+06	1.39525e+06	1.93721e+06	1.50574e+06	316965	0.00409874	0.0035671	0.00428412	0.00398332	0.000372181
SHIWSC3_PA0441	CAK7259799.1	High	L-2,3-butanediol dehydrogenase (plasmid) [Shinella sp. WSC3-e]	12.372	10	2	5	2	261	27.5	5.22	12.25	1.08793e+06	1.52704e+06	1.92217e+06	1.51238e+06	340733	0.00376379	0.00390404	0.00425087	0.0039729	0.000250737
SHIWSC3_0690	CAK7255392.1	High	5-dehydro-2-deoxygluconokinase [Shinella sp. WSC3-e]	30.121	16	6	12	6	644	70.7	5.55	18.78	1.36804e+06	1.46062e+06	1.54248e+06	1.45705e+06	71263.2	0.00473282	0.00373422	0.0034112	0.00395941	0.000688987
SHIWSC3_3195	CAK7257897.1	High	putative thiamine biosynthesis oxidoreductase ThiO [Shinella sp. WSC3-e]	26.922	26	6	11	6	328	35.7	7.3	26.97	1.17323e+06	1.48212e+06	1.82146e+06	1.49227e+06	264735	0.00405888	0.00378918	0.00402815	0.00395874	0.000147642
SHIWSC3_PA0226	CAK7259584.1	High	5-oxoprolinase subunit A 1 (plasmid) [Shinella sp. WSC3-e]	50.956	34	6	17	6	255	26.7	5.67	52.04	1.05591e+06	1.51555e+06	1.95371e+06	1.50839e+06	366563	0.00365299	0.00387465	0.00432063	0.00394942	0.000340043
SHIWSC3_1577	CAK7256279.1	High	glutathione S-transferase [Shinella sp. WSC3-e]	24.628	26	4	12	4	211	23.4	6.35	29.99	884904	1.91348e+06	1.74472e+06	1.51437e+06	450399	0.00306139	0.00489201	0.00385843	0.00393728	0.000917857
SHIWSC3_4629	CAK7259328.1	High	Cell-division control histidine kinase PdhS [Shinella sp. WSC3-e]	55.11	16	12	20	11	1226	130.7	4.64	19.12	963155	1.83419e+06	1.70983e+06	1.50239e+06	384664	0.0033321	0.00468931	0.00378128	0.00393423	0.000691408
SHIWSC3_PE0246	CAK7261483.1	High	peptide/nickel transport system substrate-binding protein (plasmid) [Shinella sp. WSC3-e]	32.251	21	6	16	6	521	57.1	4.77	33.28	1.04449e+06	1.71747e+06	1.70472e+06	1.48889e+06	314282	0.0036135	0.00439088	0.00376998	0.00392479	0.000411166
SHIWSC3_PA0577	CAK7259935.1	High	Alkane 1-monooxygenase (plasmid) [Shinella sp. WSC3-e]	29.675	21	5	12	5	340	37.5	5.99	33.66	1.07546e+06	1.54204e+06	1.83126e+06	1.48292e+06	311373	0.00372061	0.00394238	0.00404981	0.00390427	0.000167876
SHIWSC3_0837	CAK7255539.1	High	DNA topoisomerase 4 subunit A [Shinella sp. WSC3-e]	41.659	18	8	16	8	750	83.2	6.11	30.56	830998	1.56258e+06	2.17878e+06	1.52412e+06	550901	0.00287489	0.00399489	0.00481836	0.00389605	0.000975495
SHIWSC3_0252	CAK7254954.1	High	Ribulose phosphate epimerase [Shinella sp. WSC3-e]	13.838	23	2	5	2	131	13.9	5.77	13.4	1.06615e+06	1.20148e+06	2.22546e+06	1.49769e+06	517562	0.00368841	0.0030717	0.00492158	0.0038939	0.000941904
SHIWSC3_1865	CAK7256567.1	High	3-hydroxyacyl-[acyl-carrier-protein] dehydratase [Shinella sp. WSC3-e]	24.738	37	4	8	4	160	17.1	5.35	11.06	1.11833e+06	1.45627e+06	1.83148e+06	1.4687e+06	291272	0.00386896	0.00372311	0.0040503	0.00388079	0.000163916
SHIWSC3_PB0207	CAK7260300.1	High	periplasmic nitrate reductase cytochrome c550 protein (plasmid) [Shinella sp. WSC3-e]	21.273	32	5	13	5	163	18	7.85	13.29	1.1728e+06	1.54283e+06	1.63366e+06	1.44977e+06	199325	0.00405737	0.00394441	0.00361284	0.00387154	0.000231054
SHIWSC3_3583	CAK7258283.1	High	Transcriptional regulatory protein BasR [Shinella sp. WSC3-e]	37.405	39	7	14	7	227	25.6	5.39	29.21	874397	2.21839e+06	1.31068e+06	1.46782e+06	559820	0.00302504	0.00567154	0.00289855	0.00386504	0.00156575
SHIWSC3_PA0493	CAK7259851.1	High	polar amino acid transport system substrate-binding protein (plasmid) [Shinella sp. WSC3-e]	18.702	14	4	10	4	277	30.2	7.39	22.99	1.23458e+06	1.51302e+06	1.56241e+06	1.43667e+06	144316	0.00427111	0.00386819	0.00345527	0.00386486	0.000407934
SHIWSC3_3805	CAK7258505.1	High	Chromosome-partitioning protein ParB [Shinella sp. WSC3-e]	17.417	18	4	8	4	296	32.7	5.94	16.75	1.10112e+06	1.37868e+06	1.92398e+06	1.46793e+06	341807	0.0038094	0.00352473	0.00425487	0.003863	0.000368007
SHIWSC3_4233	CAK7258932.1	High	pyrimidine-specific ribonucleoside hydrolase RihA [Shinella sp. WSC3-e]	43.225	29	6	13	6	313	33.9	5.44	40.96	1.12272e+06	1.49432e+06	1.75365e+06	1.4569e+06	258930	0.00388414	0.00382039	0.00387818	0.00386091	3.52124e-05
SHIWSC3_3896	CAK7258595.1	High	xanthine dehydrogenase small subunit [Shinella sp. WSC3-e]	44.054	26	8	20	8	494	52.7	5.95	22.38	952978	1.66564e+06	1.80277e+06	1.47379e+06	372504	0.00329689	0.00425837	0.00398682	0.00384736	0.000495677
SHIWSC3_3737	CAK7258437.1	High	Precorrin-3B C(17)-methyltransferase [Shinella sp. WSC3-e]	35.461	39	7	14	7	254	27.4	5.38	25.35	1.06717e+06	1.49251e+06	1.82195e+06	1.46054e+06	308968	0.00369194	0.00381575	0.00402924	0.00384564	0.000170627
SHIWSC3_PA0153	CAK7259511.1	High	NAD(P)-dependent dehydrogenase (Short-subunit alcohol dehydrogenase family) (plasmid) [Shinella sp. WSC3-e]	27.636	33	6	12	6	257	26.5	5.06	21.82	1.24019e+06	1.31647e+06	1.75403e+06	1.4369e+06	226397	0.00429054	0.00336569	0.00387902	0.00384508	0.000463358
SHIWSC3_0957	CAK7255659.1	High	NADH-quinone oxidoreductase subunit C [Shinella sp. WSC3-e]	38.708	34	6	16	6	201	22.7	4.79	35.05	896815	1.39522e+06	2.18291e+06	1.49165e+06	529454	0.00310259	0.00356702	0.00482749	0.00383237	0.000892536
SHIWSC3_PA0561	CAK7259919.1	High	putative spermidine/putrescine transport system substrate-binding protein (plasmid) [Shinella sp. WSC3-e]	30.537	24	5	7	5	340	37.3	4.97	21.72	974184	1.72709e+06	1.66056e+06	1.45394e+06	340327	0.00337026	0.00441548	0.00367232	0.00381935	0.000537899
SHIWSC3_PE0113	CAK7261350.1	High	peptide/nickel transport system substrate-binding protein (plasmid) [Shinella sp. WSC3-e]	39.368	14	5	21	5	514	56.4	5.11	45.17	982097	1.61796e+06	1.77364e+06	1.4579e+06	342395	0.00339763	0.00413649	0.0039224	0.00381884	0.000380159
SHIWSC3_PA0197	CAK7259555.1	High	ABC-type sugar transport system periplasmic component (plasmid) [Shinella sp. WSC3-e]	25.235	15	4	8	4	372	40.1	5.35	17.39	1.19955e+06	1.20915e+06	1.86497e+06	1.42456e+06	311441	0.00414994	0.00309131	0.00412436	0.00378854	0.00060395
SHIWSC3_0264	CAK7254966.1	High	DUF1344 domain-containing protein [Shinella sp. WSC3-e]	16.432	44	3	10	3	86	9.4	4.3	20.94	1.06485e+06	1.6381e+06	1.57371e+06	1.42555e+06	256405	0.00368394	0.00418798	0.00348024	0.00378405	0.000364335
SHIWSC3_PA0204	CAK7259562.1	High	NH(3)-dependent NAD(+) synthetase (plasmid) [Shinella sp. WSC3-e]	23.187	20	4	10	4	329	36	6.18	13.44	1.0263e+06	1.597e+06	1.66792e+06	1.4304e+06	287210	0.00355055	0.00408289	0.00368859	0.00377401	0.00027626
SHIWSC3_4607	CAK7259306.1	High	putative alpha-glucosidase [Shinella sp. WSC3-e]	36.521	11	4	14	4	550	62	5.17	38.4	1.01717e+06	1.6868e+06	1.57561e+06	1.42653e+06	292997	0.00351897	0.00431248	0.00348445	0.00377197	0.000468417
SHIWSC3_2056	CAK7256758.1	High	Protein CreA [Shinella sp. WSC3-e]	16.538	12	3	7	3	168	18.2	5.33	19.35	1.06001e+06	1.28235e+06	1.97528e+06	1.43921e+06	389776	0.00366716	0.00327845	0.00436833	0.00377131	0.000552351
SHIWSC3_0246	CAK7254948.1	High	putative RNase MJ1380 [Shinella sp. WSC3-e]	23.498	38	3	7	3	117	13.2	5.15	28.7	1.00845e+06	1.52079e+06	1.77457e+06	1.43461e+06	318648	0.00348881	0.00388806	0.00392445	0.00376711	0.000241697
SHIWSC3_1894	CAK7256596.1	High	MgtE-like protein [Shinella sp. WSC3-e]	17.819	29	3	10	3	115	12.7	6.11	19.8	1.26601e+06	1.18105e+06	1.75641e+06	1.40116e+06	253589	0.00437984	0.00301946	0.0038843	0.0037612	0.000688492
SHIWSC3_PA0661	CAK7260019.1	High	Amino acid--[acyl-carrier-protein] ligase (plasmid) [Shinella sp. WSC3-e]	36.377	38	8	16	8	304	33.8	6	17.81	892498	1.61208e+06	1.84045e+06	1.44834e+06	403949	0.00308766	0.00412144	0.00407016	0.00375975	0.000582612
SHIWSC3_2190	CAK7256892.1	High	2-methylisocitrate lyase-like PEP mutase family enzyme [Shinella sp. WSC3-e]	36.647	48	8	15	8	281	29.7	5.66	24.07	1.15476e+06	1.28852e+06	1.80393e+06	1.41574e+06	279873	0.00399498	0.00329424	0.00398939	0.00375954	0.000402967
SHIWSC3_1603	CAK7256305.1	High	DNA topoisomerase 4 subunit B [Shinella sp. WSC3-e]	42.518	22	9	17	9	685	75.1	6.6	25.06	1.04753e+06	1.68968e+06	1.49409e+06	1.41043e+06	268751	0.00362399	0.00431985	0.00330418	0.00374934	0.000519308
SHIWSC3_4049	CAK7258748.1	High	selenoprotein W-related protein [Shinella sp. WSC3-e]	6.36	23	2	4	2	100	11	6.07	10.32	1.19708e+06	1.27302e+06	1.74147e+06	1.40386e+06	240735	0.00414137	0.00325461	0.00385125	0.00374908	0.000452126
SHIWSC3_4614	CAK7259313.1	High	glutamine synthetase [Shinella sp. WSC3-e]	38.909	20	7	14	7	479	52.9	5.22	24.99	1.17058e+06	1.33141e+06	1.6559e+06	1.38596e+06	201850	0.00404972	0.00340388	0.00366201	0.0037052	0.000325077
SHIWSC3_0863	CAK7255565.1	High	integration host factor subunit alpha [Shinella sp. WSC3-e]	18.515	36	4	8	4	112	12.3	10.37	22.65	1.14658e+06	1.23456e+06	1.80343e+06	1.39485e+06	291129	0.00396667	0.00315627	0.00398827	0.00370374	0.000474243
SHIWSC3_0621	CAK7255323.1	High	HK97 family phage major capsid protein [Shinella sp. WSC3-e]	29.502	13	4	13	4	414	44.2	5.86	33.06	1.011e+06	1.53814e+06	1.65935e+06	1.40283e+06	281453	0.00349761	0.00393242	0.00366965	0.00369989	0.000218979
SHIWSC3_1537	CAK7256239.1	High	xanthine dehydrogenase accessory factor [Shinella sp. WSC3-e]	27.555	26	5	11	5	232	24.8	8.24	26.92	1.03115e+06	1.47976e+06	1.68766e+06	1.39952e+06	273958	0.00356733	0.00378316	0.00373224	0.00369425	0.000112821
SHIWSC3_1350	CAK7256052.1	High	Sec-independent protein translocase protein TatA [Shinella sp. WSC3-e]	6.457	22	1	3	1	65	7.1	8.48	11.77	1.05182e+06	1.28767e+06	1.84728e+06	1.39559e+06	333590	0.00363885	0.00329206	0.00408524	0.00367205	0.000397634
SHIWSC3_1462	CAK7256164.1	High	putative peptidyl-prolyl cis-trans isomerase [Shinella sp. WSC3-e]	17.58	22	3	6	3	189	20.1	4.88	16.8	1.10872e+06	1.57826e+06	1.41477e+06	1.36725e+06	194611	0.0038357	0.00403498	0.00312876	0.00366648	0.000476222
SHIWSC3_4203	CAK7258902.1	High	Integration host factor subunit beta [Shinella sp. WSC3-e]	12.865	26	3	10	3	99	11.1	7.43	18.88	1.11641e+06	1.3355e+06	1.67224e+06	1374714	228605	0.00386229	0.00341434	0.00369814	0.00365826	0.000226623
SHIWSC3_PD0261	CAK7261097.1	High	Lectin-like protein BA14k (plasmid) [Shinella sp. WSC3-e]	12.589	33	4	7	4	141	15.9	9.44	12.96	929252	1.75648e+06	1.47419e+06	1.38664e+06	343340	0.00321481	0.00449062	0.00326015	0.00365519	0.000723852
SHIWSC3_3553	CAK7258253.1	High	Co-chaperone DjlA N-terminal domain-containing protein [Shinella sp. WSC3-e]	9.485	14	2	6	2	161	18	4.58	10.33	1.05868e+06	1.30707e+06	1764142	1.37663e+06	292173	0.00366258	0.00334167	0.00390139	0.00363521	0.000280864
SHIWSC3_PB0326	CAK7260419.1	High	flotillin family inner membrane protein YqiK (plasmid) [Shinella sp. WSC3-e]	39.913	16	6	12	6	569	61	5.3	39	1.0556e+06	1.43598e+06	1.6154e+06	1.36899e+06	233395	0.00365192	0.00367123	0.00357246	0.00363187	5.23506e-05
SHIWSC3_2432	CAK7257134.1	High	tRNA nucleotidyltransferase/poly(A) polymerase [Shinella sp. WSC3-e]	35.298	25	7	13	7	425	45.4	7.99	18.25	1.05135e+06	1.40146e+06	1.66136e+06	1.37139e+06	249941	0.00363723	0.00358297	0.00367409	0.00363143	4.58387e-05
SHIWSC3_PG0074	CAK7262001.1	High	Class I SAM-dependent methyltransferase (plasmid) [Shinella sp. WSC3-e]	37.297	38	6	7	6	241	27.4	6.86	21.93	941664	1.48697e+06	1.72283e+06	1.38382e+06	327144	0.00325775	0.00380159	0.00381003	0.00362312	0.000316451
SHIWSC3_0859	CAK7255561.1	High	Metal-binding protein [Shinella sp. WSC3-e]	14.93	21	3	6	3	184	19.7	4.82	16.47	887422	1.57284e+06	1.70708e+06	1.38911e+06	358958	0.0030701	0.00402113	0.0037752	0.00362214	0.000493642
SHIWSC3_PD0101	CAK7260937.1	High	Antitoxin of toxin-antitoxin stability system (plasmid) [Shinella sp. WSC3-e]	18.833	35	3	7	3	88	9.6	9.41	16.1	1.14356e+06	1.22014e+06	1.67328e+06	1.34566e+06	233761	0.00395623	0.0031194	0.00370044	0.00359202	0.000428819
SHIWSC3_PA0042	CAK7259400.1	High	acetylornithine deacetylase (plasmid) [Shinella sp. WSC3-e]	29.881	12	4	11	4	426	45.7	5.16	28.59	1.11848e+06	1.38381e+06	1.52174e+06	1.34134e+06	167348	0.00386945	0.00353785	0.00336532	0.00359087	0.000256213
SHIWSC3_4578	CAK7259277.1	High	protein O-GlcNAc transferase [Shinella sp. WSC3-e]	27.61	12	6	14	6	682	75	6.38	29.57	1.15844e+06	1.36952e+06	1.45729e+06	1.32842e+06	125422	0.0040077	0.00350133	0.0032228	0.00357727	0.000397921
SHIWSC3_PB0319	CAK7260412.1	High	Aminotransferase (plasmid) [Shinella sp. WSC3-e]	34.269	28	7	15	7	377	41	5.29	25.58	797849	1.62744e+06	1.71837e+06	1.38122e+06	414173	0.00276021	0.00416072	0.00380017	0.0035737	0.000727199
SHIWSC3_1470	CAK7256172.1	High	phosphoribosyl 1,2-cyclic phosphate phosphodiesterase [Shinella sp. WSC3-e]	27.512	27	6	8	6	275	30.1	5.57	16.02	1.02334e+06	1.28254e+06	1.74419e+06	1.35003e+06	298129	0.00354033	0.00327896	0.00385727	0.00355885	0.000289603
SHIWSC3_1405	CAK7256107.1	High	ATP-dependent Clp protease ATP-binding subunit ClpA [Shinella sp. WSC3-e]	40.96	13	7	16	7	836	91.8	6.92	24.43	1.00443e+06	1.46129e+06	1.56156e+06	1.34243e+06	242479	0.00347491	0.00373595	0.00345338	0.00355475	0.000157296
SHIWSC3_PA0507	CAK7259865.1	High	Peptidase (plasmid) [Shinella sp. WSC3-e]	21.395	15	6	14	6	665	73.6	5.3	16.6	1.11406e+06	1.33448e+06	1.50957e+06	1.31937e+06	161818	0.00385418	0.00341174	0.00333841	0.00353477	0.000279031
SHIWSC3_2704	CAK7257406.1	High	dimethylglycine dehydrogenase [Shinella sp. WSC3-e]	38.785	14	8	16	8	808	89.2	5.85	27.94	1.01314e+06	1.4216e+06	1.5611e+06	1.33195e+06	232512	0.00350504	0.00363447	0.00345236	0.00353062	9.37107e-05
SHIWSC3_3015	CAK7257717.1	High	protein of unknown function [Shinella sp. WSC3-e]	4.04	35	1	1	1	57	5.9	6.65	3	1.44556e+06	1.62614e+06	640957	1.23755e+06	428249	0.00500101	0.0041574	0.00141747	0.00352529	0.00187352
SHIWSC3_2400	CAK7257102.1	High	aldehyde dehydrogenase B [Shinella sp. WSC3-e]	29.565	15	5	9	5	502	55.3	6.04	17.91	1.1435e+06	1.06888e+06	1.73512e+06	1.31583e+06	298044	0.003956	0.00273269	0.00383721	0.00350863	0.000674607
SHIWSC3_1986	CAK7256688.1	High	NAD(P)H dehydrogenase (quinone) [Shinella sp. WSC3-e]	34.578	28	6	11	6	295	30.3	6.23	27.96	972618	1.52065e+06	1.47666e+06	1.32331e+06	248627	0.00336484	0.00388771	0.00326563	0.00350606	0.000334217
SHIWSC3_0527	CAK7255229.1	High	phosphoribosylglycinamide formyltransferase 1 [Shinella sp. WSC3-e]	24.295	22	4	10	4	221	23	6.39	19.1	1.02437e+06	1.42723e+06	1.49181e+06	1.31447e+06	206818	0.00354388	0.00364887	0.00329912	0.00349729	0.000179471
SHIWSC3_3064	CAK7257766.1	High	pyridine nucleotide transhydrogenase subunit beta [Shinella sp. WSC3-e]	20.837	15	5	7	5	465	48.3	6.62	14.16	833890	1.81557e+06	1.33491e+06	1.32812e+06	400796	0.0028849	0.00464168	0.00295215	0.00349291	0.000995432
SHIWSC3_1736	CAK7256438.1	High	phosphohistidine phosphatase [Shinella sp. WSC3-e]	11.825	35	3	6	3	174	19.1	4.64	12	1.12626e+06	1.24741e+06	1.53029e+06	1.30132e+06	169292	0.00389637	0.00318913	0.00338422	0.00348991	0.000365271
SHIWSC3_3639	CAK7258339.1	High	Glyceraldehyde dehydrogenase small chain [Shinella sp. WSC3-e]	11.625	14	2	5	2	163	17.2	7.03	14.5	1.00767e+06	1.49217e+06	1.42642e+06	1.30875e+06	214581	0.00348611	0.00381488	0.00315451	0.00348517	0.000330184
SHIWSC3_1716	CAK7256418.1	High	NMN aminohydrolase [Shinella sp. WSC3-e]	14.051	21	4	9	4	167	17.4	5.85	11.61	988115	1.37884e+06	1.58075e+06	1.3159e+06	246001	0.00341845	0.00352514	0.00349582	0.0034798	5.5116e-05
SHIWSC3_0656	CAK7255358.1	High	FAD/FMN-containing dehydrogenase [Shinella sp. WSC3-e]	30.662	17	6	12	6	471	49.6	5.52	29.87	869216	1.43522e+06	1.69726e+06	1.3339e+06	345555	0.00300712	0.00366928	0.00375348	0.00347662	0.00040878
SHIWSC3_3595	CAK7258295.1	High	Ala-tRNA(Pro) deacylase [Shinella sp. WSC3-e]	26.997	22	2	9	2	169	18.4	5.97	29.43	1.02615e+06	1.36055e+06	1.5374e+06	1.30803e+06	211995	0.00355004	0.00347838	0.00339996	0.00347613	7.50673e-05
SHIWSC3_PD0243	CAK7261079.1	High	Lipoprotein-anchoring transpeptidase ErfK/SrfK (plasmid) [Shinella sp. WSC3-e]	26.791	21	4	8	4	326	34.7	5.27	26.85	1.08479e+06	1.18951e+06	1.6298e+06	1.30137e+06	236140	0.00375292	0.00304112	0.0036043	0.00346611	0.000375483
SHIWSC3_2192	CAK7256894.1	High	dimethylglycine dehydrogenase [Shinella sp. WSC3-e]	43.462	16	8	20	8	816	91.1	5.67	36.12	936273	1.51391e+06	1.48486e+06	1.31168e+06	265720	0.0032391	0.00387048	0.00328377	0.00346445	0.000352337
SHIWSC3_2523	CAK7257225.1	High	GguC protein [Shinella sp. WSC3-e]	23.803	16	4	12	4	331	35.4	5.76	25.31	935765	1.32387e+06	1.69416e+06	1.31793e+06	309643	0.00323734	0.00338461	0.00374663	0.00345619	0.000262082
SHIWSC3_2388	CAK7257090.1	High	putative chaperone CsaA [Shinella sp. WSC3-e]	15.4	24	3	9	3	113	12.3	6.07	19.65	963528	1.29138e+06	1.68691e+06	1.31394e+06	295752	0.00333339	0.00330155	0.0037306	0.00345518	0.000239053
SHIWSC3_3661	CAK7258361.1	High	DNA-binding GntR family transcriptional regulator [Shinella sp. WSC3-e]	15.025	19	3	6	3	231	25.9	6.65	12.8	1.07502e+06	840031	2.01558e+06	1.31021e+06	507914	0.00371911	0.00214763	0.00445745	0.00344139	0.00117969
SHIWSC3_2377	CAK7257079.1	High	Lectin-like protein BA14k [Shinella sp. WSC3-e]	15.747	21	3	9	3	153	17.6	8.43	15.53	896524	1.19154e+06	1.88076e+06	1.32294e+06	412417	0.00310159	0.00304629	0.0041593	0.00343572	0.000627241
SHIWSC3_4221	CAK7258920.1	High	Ferric uptake regulation protein [Shinella sp. WSC3-e]	18.207	28	3	7	3	141	16.4	5.31	24.31	1.00406e+06	1.16386e+06	1.72358e+06	1.29717e+06	308497	0.00347362	0.00297553	0.00381169	0.00342028	0.000420624
SHIWSC3_1313	CAK7256015.1	High	Alanine dehydrogenase [Shinella sp. WSC3-e]	30.58	24	6	10	6	372	38.9	6.6	26.81	1.05904e+06	1.2225e+06	1.56671e+06	1.28275e+06	211587	0.00366381	0.00312545	0.00346476	0.00341801	0.000272209
SHIWSC3_1916	CAK7256618.1	High	N-acetyltransferase domain-containing protein [Shinella sp. WSC3-e]	11.776	18	3	5	3	204	22.7	6.13	7.99	1.01069e+06	1.35387e+06	1.48934e+06	1.28463e+06	201446	0.00349656	0.00346132	0.00329366	0.00341718	0.000108413
SHIWSC3_PA0425	CAK7259783.1	High	Glutamate/glutamine/aspartate/asparagine-binding protein BztA (plasmid) [Shinella sp. WSC3-e]	9.222	13	3	6	3	343	36.7	5.44	5.65	962053	1.41297e+06	1.4894e+06	1.28814e+06	232681	0.00332829	0.00361241	0.00329379	0.0034115	0.000174849
SHIWSC3_3622	CAK7258322.1	High	Glycerol-3-phosphate regulon repressor [Shinella sp. WSC3-e]	32.052	27	6	13	6	256	27.8	5.67	35.01	873298	1.45075e+06	1.58142e+06	1.30182e+06	307672	0.00302124	0.00370899	0.0034973	0.00340917	0.000352245
SHIWSC3_0404	CAK7255106.1	High	polar amino acid transport system substrate-binding protein [Shinella sp. WSC3-e]	30.669	30	7	17	7	281	30.8	4.94	27.18	970436	1.3323e+06	1563151	1.28863e+06	243937	0.00335729	0.00340616	0.0034569	0.00340678	4.98069e-05
SHIWSC3_3212	CAK7257914.1	High	fumarylpyruvate hydrolase [Shinella sp. WSC3-e]	32.307	54	7	17	7	237	25.6	6.05	17.52	1.14595e+06	1.40282e+06	1.19546e+06	1.24808e+06	111272	0.00396448	0.00358645	0.00264376	0.00339823	0.000680178
SHIWSC3_3548	CAK7258248.1	High	tRNA N6-adenosine threonylcarbamoyltransferase [Shinella sp. WSC3-e]	19.47	24	6	11	6	364	38.5	5.76	15.59	1.16282e+06	1.11608e+06	1.49897e+06	1.25929e+06	170548	0.00402287	0.00285338	0.00331496	0.00339707	0.000589057
SHIWSC3_PA0609	CAK7259967.1	High	putative HTH-type transcriptional regulator rrf2-like (plasmid) [Shinella sp. WSC3-e]	16.536	29	4	13	4	154	16.6	7.78	18.2	1.02525e+06	1.19286e+06	1.61032e+06	1.27614e+06	246006	0.00354691	0.00304967	0.0035612	0.00338593	0.000291298
SHIWSC3_PA0420	CAK7259778.1	Medium	LysR family transcriptional regulator, glycine cleavage system transcriptional activator (plasmid) [Shinella sp. WSC3-e]	1.835	2	1	1	1	292	32.1	7.01	2.04	1.04807e+06	1.17285e+06	1.58653e+06	1.26915e+06	230128	0.00362588	0.00299852	0.0035086	0.00337767	0.000333549
SHIWSC3_0597	CAK7255299.1	High	Transcriptional regulatory protein MucR [Shinella sp. WSC3-e]	19.033	26	3	7	3	144	15.7	7.49	19.21	1.04655e+06	1.23893e+06	1.51121e+06	1.26556e+06	190629	0.0036206	0.00316746	0.00334202	0.00337669	0.00022855
SHIWSC3_0745	CAK7255447.1	High	conserved protein of unknown function [Shinella sp. WSC3-e]	13.708	17	3	8	3	260	28.2	4.42	11.39	968080	1.20478e+06	1.66837e+06	1.28041e+06	290851	0.00334914	0.00308015	0.00368959	0.00337296	0.000305418
SHIWSC3_3385	CAK7258087.1	High	ribose transport system substrate-binding protein [Shinella sp. WSC3-e]	34.84	38	8	19	8	373	38.7	4.96	21.55	1.18162e+06	1.2523e+06	1.24532e+06	1.22641e+06	31798.9	0.0040879	0.00320162	0.00275401	0.00334784	0.000678862
SHIWSC3_4458	CAK7259157.1	High	3-hydroxy-3-isohexenylglutaryl-CoA/hydroxy-methylglutaryl-CoA lyase [Shinella sp. WSC3-e]	35.061	41	7	18	7	291	30.1	5.72	18.45	1.01533e+06	1.16713e+06	1.60229e+06	1.26158e+06	248759	0.00351259	0.00298389	0.00354345	0.00334664	0.000314532
SHIWSC3_0540	CAK7255242.1	High	Response regulatory domain-containing protein [Shinella sp. WSC3-e]	23.795	21	2	7	2	125	14.6	4.65	20.02	799088	1.11491e+06	1.99529e+06	1.3031e+06	506152	0.0027645	0.00285039	0.00441257	0.00334249	0.000927715
SHIWSC3_PB0124	CAK7260217.1	High	opine dehydrogenase (plasmid) [Shinella sp. WSC3-e]	26.954	23	5	13	5	362	37.6	6.7	30.86	924598	1.36856e+06	1.4761e+06	1.25642e+06	238704	0.00319871	0.00349886	0.00326439	0.00332065	0.000157785
SHIWSC3_2503	CAK7257205.1	High	5-hydroxyisourate hydrolase 2 [Shinella sp. WSC3-e]	9.02	15	2	4	2	120	13	6.52	11.2	1.0074e+06	1.19568e+06	1.53652e+06	1.24654e+06	218984	0.00348518	0.00305689	0.00339801	0.00331336	0.000226349
SHIWSC3_2502	CAK7257204.1	High	Guanine deaminase [Shinella sp. WSC3-e]	46.398	27	8	23	8	435	48	5.57	22.72	921821	1.31954e+06	1.50795e+06	1.24977e+06	244317	0.0031891	0.00337353	0.00333481	0.00329915	9.72492e-05
SHIWSC3_PD0061	CAK7260897.1	High	putative cold shock protein y4cH (plasmid) [Shinella sp. WSC3-e]	3.697	13	1	3	1	67	7.1	8.54	6.89	945671	1.26756e+06	1.5276e+06	1.24694e+06	238018	0.00327162	0.00324064	0.00337828	0.00329684	7.22043e-05
SHIWSC3_PG0020	CAK7261947.1	High	ATPase (plasmid) [Shinella sp. WSC3-e]	13.792	16	3	7	3	227	24.5	5.52	16.07	755998	1.44468e+06	1.56533e+06	1.25533e+06	356503	0.00261543	0.00369347	0.00346171	0.00325687	0.000567462
SHIWSC3_PA0477	CAK7259835.1	High	putative spermidine/putrescine transport system substrate-binding protein (plasmid) [Shinella sp. WSC3-e]	19.833	20	4	11	4	347	37.6	4.84	14.64	998464	1.14562e+06	1.5268e+06	1.22363e+06	222633	0.00345426	0.00292891	0.00337651	0.00325322	0.000283545
SHIWSC3_PG0059	CAK7261986.1	High	UDP-glucose 6-dehydrogenase (plasmid) [Shinella sp. WSC3-e]	25.106	18	5	12	3	389	43.5	6.32	29.06	1.05672e+06	1.12893e+06	1.44232e+06	1.20932e+06	167371	0.00365579	0.00288622	0.00318968	0.0032439	0.000387642
SHIWSC3_2871	CAK7257573.1	High	Cell cycle response regulator CtrA [Shinella sp. WSC3-e]	31.074	37	5	11	5	232	25.8	5.52	23.42	833119	1.44654e+06	1.41729e+06	1.23232e+06	282528	0.00288223	0.00369823	0.00313433	0.00323826	0.000417809
[truncated: 1,179 more rows]

## Sheet: Table_S8
Table S8. The 200 most abundant proteins found in SEC fractions.
[truncated: 201 more rows]

## Sheet: Table_S9
Table S9. SRA datasets of metagenome projects in which we detected nucleotide sequences identical (≥97%) to the Shinella acesulfame sulfatase and ANSA amidase genes (abbreviations used for genes are as in Table 1).
[truncated: 14 more rows]
